# Supplementary material for: The link between broiler flock heterogeneity and cecal microbiome composition
Source: Anim Microbiome. 2021 Jul 31;3:54. doi: 10.1186/s42523-021-00110-7 (PMC8325257; doi:10.1186/s42523-021-00110-7)
Supplement: Supplementary file 3 — Additional file 3. Supplementary Table S1. Illumina sequencing statistics. [file 42523_2021_110_MOESM3_ESM.xlsx]

## Sheet: Sheet1
Sequencing	Sample	Extraction Conc.	Library Conc.	Reads	Raw	Trimmed	Mapped	Fraction	UMI		Illumina sequencing statistics
ID	Name	(ng/ul)	(ng/ul)		Data	Data	Data	Mapped (%)	Mapped (%)		(Gbp) is the amount of Trimmed Data (Gbp) mapped to the dereplicated assembly bins. UMI mapped (%) is the fraction of Trimmed Data (Gbp) mapped to the rRNA operon UMI database.
					(Gbp)	(Gbp)	(Gbp)
ILMBC01	S01	532	24.9	99598848	15	13.8	9	65.2	0.34
ILMBC02	S03	812.5	17.8	203597760	30.7	29.4	24.2	82.3	0.14
ILMBC03	S10	774.8	29.8	110008022	16.6	15.3	12.4	81	0.15
ILMBC04	S15	617.8	35.3	95530882	14.4	13.5	11.4	84.4	0.21
ILMBC05	S18	594	18.2	243376282	36.7	35	26.7	76.3	0.36
ILMBC06	S24	774.5	25.8	191749254	29	26.7	19.8	74.2	0.15
ILMBC07	S30	604.6	33.3	88663342	13.4	10.8	4.1	38	0.2
ILMBC08	S36	605.2	22.1	163742850	24.7	22	10.4	47.3	0.25
ILMBC09	S43	793.2	6.4	93880256	14.2	12.3	9.3	75.6	0.47
ILMBC10	S63	636.4	13.3	191326510	28.9	26.6	14.4	54.1	0.23
ILMBC11	S02	675.7	33.7	45634790	6.9	6.6	4.6	69.7	0.56
ILMBC12	S04	536.7	30.2	40850996	6.2	5.8	4.1	70.7	0.27
ILMBC13	S05	501.6	32.2	46145552	7	6.1	3.6	59	0.47
ILMBC14	S06	781.7	16.9	38908008	5.9	4.8	3.8	79.2	0.19
ILMBC15	S07	649.1	11.2	58313006	8.8	6.4	5	78.1	0.44
ILMBC16	S08	654.7	10.3	50579340	7.6	6.2	4.6	74.2	0.29
ILMBC17	S09	630.3	29.9	51616312	7.8	7.3	5.9	80.8	0.17
ILMBC18	S11	252	12	62636706	9.5	5.9	4.4	74.6	0.43
ILMBC19	S12	725.2	36.7	37672670	5.7	5.4	4.3	79.6	0.33
ILMBC20	S13	704.4	34.4	41581266	6.3	5.9	4.3	72.9	0.2
ILMBC21	S16	688	35.3	41095374	6.2	5.4	3.4	63	0.27
ILMBC22	S17	347	26.5	53638880	8.1	5.9	4.6	78	0.5
ILMBC23	S19	483.2	21.8	52978268	8	7.6	3.6	47.4	0.31
ILMBC24	S20	574.9	38.4	43778822	6.6	6.3	4.1	65.1	0.38
ILMBC25	S21	380.9	27.1	44581508	6.7	6.5	4.3	66.2	0.3
ILMBC26	S22	489.4	29	37527216	5.7	5.4	3.9	72.2	0.3
ILMBC28	S25	328.6	32	49974252	7.5	5.6	2.1	37.5	0.25
ILMBC29	S26	617.1	16.1	57539070	8.7	6.6	5.1	77.3	0.43
ILMBC30	S27	622.4	30.3	52527026	7.9	6.4	4.8	75	0.31
ILMBC31	S28	428.9	18.7	59183494	8.9	6.8	1.2	17.6	0.09
ILMBC32	S29	533.3	24.8	52890706	8	7	5	71.4	0.41
ILMBC33	S31	730.4	36.2	39884614	6	5	3.5	70	0.17
ILMBC34	S32	492.5	33.9	37667730	5.7	5.2	3.4	65.4	0.28
ILMBC35	S34	705	13.2	46929556	7.1	6.1	5	82	0.31
ILMBC36	S35	776.9	15.6	51314040	7.7	7.3	5.4	74	0.2
ILMBC37	S37	658.5	23.2	55998976	8.5	5.8	4.4	75.9	0.48
ILMBC38	S38	559	35.6	50150778	7.6	6.7	5.1	76.1	0.44
ILMBC39	S39	789.5	29	38439706	5.8	5.6	4.5	80.4	0.44
ILMBC40	S40	787.9	31.2	48854436	7.4	7	4.7	67.1	0.52
ILMBC41	S41	652.1	33	35387416	5.3	4.8	3.3	68.8	0.38
ILMBC42	S42	587	28.1	42827646	6.5	5.4	3.6	66.7	0.36
ILMBC43	S47	757.3	24	66517156	10	9.7	7.3	75.3	0.41
ILMBC44	S48	812.6	33.8	52255574	7.9	7.5	6	80	0.43
ILMBC45	S50	886.5	28.8	45725436	6.9	6.3	3.9	61.9	0.36
ILMBC46	S52	699.6	29.9	44895202	6.8	6.3	4.6	73	0.18
ILMBC47	S53	658.2	30.2	44518836	6.7	6.3	3.9	61.9	0.4
ILMBC48	S54	740.7	32.7	36334726	5.5	5.1	3.5	68.6	0.33
ILMBC49	S55	669.5	39.1	40661342	6.1	5.5	3.7	67.3	0.44
ILMBC50	S56	787.1	20.2	45891286	6.9	5.7	4.4	77.2	0.22
ILMBC51	S59	715.8	8.5	46837978	7.1	6.7	5	74.6	0.58
