# Supplementary material for: The link between broiler flock heterogeneity and cecal microbiome composition
Source: Anim Microbiome. 2021 Jul 31;3:54. doi: 10.1186/s42523-021-00110-7 (PMC8325257; doi:10.1186/s42523-021-00110-7)
Supplement: Supplementary file 4 — Additional file 4. Supplementary Table S2. Nanopore sequencing statistics. [file 42523_2021_110_MOESM4_ESM.xlsx]

## Sheet: Sheet1
Sequencing	Sample	Extraction Conc.	Reads	Read	Raw	Trimmed	Mapped	Fraction		Nanopore sequencing statistics
ID	Name	(ng/ul)		Length	Data	Data	Data	Mapped (%)		(Gbp) is the amount of Trimmed Data (Gbp) mapped to the dereplicated assembly bins.
				(N50)	(Gbp)	(Gbp)	(Gbp)
NPBC01	S01	532	2074786	5025	8	7.8	6.3	80.8
NPBC02	S03	812.5	3858203	5100	15.6	15.3	12.6	82.4
NPBC03	S10	774.8	2897193	4235	10.4	10.3	8.6	83.5
NPBC04	S15	617.8	4099824	4019	13.4	13.1	11.1	84.7
NPBC05	S18	594	2834359	3374	7.6	7.4	5.9	79.7
NPBC06	S24	774.5	2744127	5128	10.4	10	8	80
NPBC07	S30	604.6	4411256	3199	10.7	10.2	2.7	26.5
NPBC08	S36	605.2	3463804	3631	9.5	9	3.8	42.2
NPBC09	S43	793.2	4100287	2502	7.7	6.8	5.7	83.8
NPBC10	S63	636.4	1768810	5556	4.6	4.1	3.2	78
