# Supplementary material for: The link between broiler flock heterogeneity and cecal microbiome composition
Source: Anim Microbiome. 2021 Jul 31;3:54. doi: 10.1186/s42523-021-00110-7 (PMC8325257; doi:10.1186/s42523-021-00110-7)
Supplement: Supplementary file 5 — Additional file 5. Supplementary Table S3. Metagenome assembly statistics. [file 42523_2021_110_MOESM5_ESM.xlsx]

## Sheet: Sheet1
Sample	Contigs	Longest Contig (bp)	Total assembly	GC	N50	HQ	MQ	LQ		Metagenome assembly statistics
Name	(#)		Length (bp)	(%)	(bp)	bins	bins	bins		Assembly statistics for the 10 individual assemblies and the dereplicated assembly. HQ = High-Quality genome bin (>90% complete & < 5% contaminated); MQ = Medium-Quality genome bin (>50% complete & < 10% contaminated); LQ = Low-Quality genome bin (<50% complete or > 10% contaminated).
S01	4926	1365303	180915106	50	60268	7	28	94
S03	6982	2769637	259304979	50	62190	10	36	153
S10	8151	1290978	249131799	48	47670	7	33	152
S15	8803	2312946	276601784	50	47997	15	36	163
S18	5022	1885857	151685094	51	45236	11	24	77
S24	5918	2255025	241541572	48	60922	10	42	130
S30	4410	2123615	142280703	49	48425	9	13	82
S36	5047	2704549	191036308	51	60541	12	26	106
S43	3988	1162712	114828616	53	43132	2	16	74
S63	3521	2617826	160469264	50	79530	6	21	116
drep	18698	2704549	776259651	49	63215	43	128	618
