# Supplementary material for: The link between broiler flock heterogeneity and cecal microbiome composition
Source: Anim Microbiome. 2021 Jul 31;3:54. doi: 10.1186/s42523-021-00110-7 (PMC8325257; doi:10.1186/s42523-021-00110-7)
Supplement: Supplementary file 6 — Additional file 6. Supplementary Table S4. Genome bin statistics for all High-Quality MAGs. [file 42523_2021_110_MOESM6_ESM.xlsx]

## Sheet: Sheet1
bin	Comp.	Cont.	# contigs	Total length	Largest contig	LCA genome	ANI	LCA rRNA	ID 16S		Genome bin statistics for all High-Quality MAGs
	(%)	(%)		(bp)	(bp)		(%)		(%)		Overview of statistics for all recovered High-Quality MAGs. Comp. (%) is the estimated genome completeness based on essential marker genes by CheckM. Cont. (%) is the estimated contamination based on single-copy marker genes by CheckM. LCA genome is the lowest taxonomic classification assigned by GTDB-tk. ANI (%) is the average nucleotide identity to the closest related genome in the GTDB databas…
BC01_bin.62	99.96	0.2	10	4966722	1365303	Escherichia flexneri	97.8	Escherichia−Shigella	99.7
BC04_bin.195	99.71	1.49	1	2312946	2312946	Bifidobacterium pseudolongum_A	96.2	Bifidobacterium	99.2
BC07_bin.8	99.52	0.48	2	2990536	2123615	Alistipes sp900021155	99.8	Alistipes	97.4
BC06_bin.142	99.46	0	3	2277625	2255025	Lactobacillus_H reuteri	95.6	Lactobacillus	99.5
BC04_bin.187	99.44	0.56	12	1731720	539976	Streptococcus sp002300045	99	Streptococcus	99.9
BC05_bin.26	99.33	1.85	10	2726742	1014973	Oscillospiraceae	NA	UCG−005	96.5
BC02_bin.163	99.3	0	6	4148556	2255763	Eubacterium limosum_A	98.5	Eubacterium	97.5
BC04_bin.192	98.97	0.22	18	2265149	964082	Lactobacillus crispatus	97.6	Lactobacillus	100
BC10_bin.13	98.71	0.23	1	2419902	2419902	Bifidobacterium gallinarum	97	Bifidobacterium	98.9
BC01_bin.54	98.66	2.35	28	3123955	457216	Anaerostipes	79.6	Anaerostipes	94.8
BC03_bin.157	98.66	0	3	2350317	1082574	CAG−180	NA	[Eubacterium] coprostanoligenes group	96.7
BC05_bin.46	98.64	0	7	2896731	1166380	Gemmiger	82.2	Subdoligranulum−Unclassified	98.7
BC06_bin.137	98.64	0	8	3591004	1031109	Gemmiger	80.2	Subdoligranulum	98.4
BC06_bin.15	98.64	0.08	1	2183801	2183801	Bifidobacterium gallinarum	97.1	Bifidobacterium	99
BC04_bin.5	97.96	3.06	7	3472000	1174468	Gemmiger	84.6	Subdoligranulum	99.3
BC08_bin.2	97.96	0	2	2840103	2704549	Akkermansia muciniphila	98.8	Akkermansia	99
BC06_bin.140	97.58	4.44	59	3650098	274025	Rubneribacter badeniensis	98.6	CHKCI002	92.8
BC03_bin.43	97.47	1.27	8	3429143	1100699	Blautia_A	79.2	Blautia	95.7
BC05_bin.93	97.32	0.36	23	2704209	491882	UBA1417	83.4	Incertae Sedis	98.8
BC06_bin.90	96.6	0.68	24	2769444	540879	Faecalibacterium	87.5	Faecalibacterium−Tetrapoda	100
BC10_bin.135	95.97	0	1	2206437	2206437	CAG−727	NA	Clostridia vadinBB60 group	86.7
BC07_bin.20	95.86	2.06	9	2943910	610954	Fournierella	NA	UCG−005−Ruminococcaceae	95.1
BC04_bin.43	95.66	2.18	40	2131025	236366	GCA−900066755	NA	Unclassified	92.9
BC04_bin.170	95.57	2.22	18	3283172	402098	Fusicatenibacter	78.9	Fusicatenibacter	95.9
BC04_bin.33	95.32	0.29	9	3018908	642208	Bariatricus	78.6	Unclassified	93.9
BC05_bin.99	95.01	2.72	27	2747730	320221	Faecalibacterium	87.6	Faecalibacterium	99.1
BC04_bin.29	94.38	3.37	1	1775492	1775492	CAG−877	78.1	RF39	94
BC04_bin.119	94.3	0	8	3954759	1076452	Blautia	79.2	Blautia−Unclassified	95.1
BC03_bin.90	93.62	1.68	22	2353990	318070	Negativibacillus	80.4	Negativibacillus	97.2
BC08_bin.52	93.35	0.02	43	2380335	143253	UBA1417	83.2	NA	NA
BC08_bin.4	93.15	0.2	4	1870213	1058100	CAG−1435 sp000433775	98	Clostridia vadinBB60 group	88.6
BC08_bin.20	93.1	4.04	14	1921541	357380	Lactobacillus crispatus	97.5	Lactobacillus	100
BC09_bin.81	92.88	1.27	45	2925041	207163	Ruminococcus_G	78.1	Lachnospiraceae	93.2
BC07_bin.1	92.7	1.69	1	1474599	1474599	CAG−822	NA	RF39	90.9
BC02_bin.56	92.34	0	16	2561561	473339	Acutalibacteraceae	NA	Unclassified	94
BC02_bin.50	92.28	0.02	3	1853582	910222	UBA3700	NA	Unclassified−Clostridia vadinBB60 group	90.3
BC08_bin.120	92.19	1.27	42	2451211	197940	Lachnospiraceae	NA	Unclassified	93.4
BC01_bin.127	91.77	1.07	60	2806894	214641	Ruminococcus_G	78	Lachnospiraceae	93.1
BC06_bin.31	91.19	0	14	2671844	760549	Erysipelatoclostridium spiroforme	96.1	Erysipelatoclostridium	99.3
BC05_bin.22	90.98	0.67	19	1934194	278922	CAG−180	NA	[Eubacterium] coprostanoligenes group	96.7
BC02_bin.182	90.45	0.39	28	2545280	404942	Faecalicatena	86	[Ruminococcus] torques group	96.2
BC08_bin.122	90.4	2.81	1	1535853	1535853	CAG−822	NA	Unclassified	91.7
BC05_bin.111	90.03	0.85	1	1885857	1885857	Gastranaerophilales	NA	Gastranaerophilales	91.8
