# Supplementary material for: The link between broiler flock heterogeneity and cecal microbiome composition
Source: Anim Microbiome. 2021 Jul 31;3:54. doi: 10.1186/s42523-021-00110-7 (PMC8325257; doi:10.1186/s42523-021-00110-7)
Supplement: Supplementary file 7 — Additional file 7. Supplementary Table S5. Phylum Relative Abundance. [file 42523_2021_110_MOESM7_ESM.xlsx]

## Sheet: Sheet 1
Phylum	S01 Big	S02 Big	S07 Big	S08 Big	S09 Big	S10 Big	S11 Big	S13 Big	S18 Big	S20 Big	S24 Big	S26 Big	S27 Big	S29 Big	S34 Big	S35 Big	S37 Big	S39 Big	S42 Big	S43 Big	S47 Big	S48 Big	S50 Big	S52 Big	S55 Big			S03 Small	S04 Small	S05 Small	S06 Small	S12 Small	S15 Small	S16 Small	S17 Small	S19 Small	S21 Small	S22 Small	S25 Small	S28 Small	S30 Small	S31 Small	S32 Small	S36 Small	S38 Small	S40 Small	S41 Small	S53 Small	S54 Small
	Big	Big	Big	Big	Big	Big	Big	Big	Big	Big	Big	Big	Big	Big	Big	Big	Big	Big	Big	Big	Big	Big	Big	Big	Big	Average Big	SD Big	Small	Small	Small	Small	Small	Small	Small	Small	Small	Small	Small	Small	Small	Small	Small	Small	Small	Small	Small	Small	Small	Small
Firmicutes	62.3628	76.9096	73.7621	68.6851	37.8884	36.0645	76.4322	60.0777	77.1588	69.8795	67.482	71.034	76.436	52.5892	44.6916	53.4798	70.2087	72.0912	78.5875	69.1414	75.3367	68.5688	71.6954	53.0687	85.9874	65.9848	12.9305	50.3813	62.7731	89.7042	57.5569	46.357	55.2768	69.6109	59.9904	17.877	56.4658	59.1989	58.9745	40.6687	55.2673	38.5392	46.4867	53.3758	58.7563	63.5364	50.0422	79.0845	53.7356
Actinobacteriota	25.9336	12.8475	18.3416	26.2488	17.1174	61.2559	19.8904	29.3315	19.6917	21.0201	17.4999	24.2357	20.7681	10.6165	49.0466	24.1661	3.09298	10.9367	15.3986	25.1473	21.7148	29.1554	22.2669	14.8518	9.73634	22.0125	11.9701	28.6628	36.1712	8.9577	8.88731	43.6661	35.8256	19.3481	27.1254	79.5056	5.34516	15.2213	35.8813	4.14822	18.7235	33.6112	4.8986	17.9788	12.2965	12.0794	9.03859	15.2599	32.5098
Bacteroidota	1.8834	10.1207	7.83045	5.01491	44.1793	2.55793	3.48173	10.3184	2.49726	4.75147	14.8137	4.38477	2.27696	25.5124	5.96914	21.8619	26.4189	16.5427	4.99519	5.48808	2.742	2.13359	5.88726	31.8645	2.50674	10.6413	11.1254	20.4577	0.929935	1.2462	23.8174	9.94688	8.62457	10.0531	12.6044	0.168265	35.2183	24.5931	4.85911	26.6801	23.9876	25.4594	23.7376	25.0285	28.0561	13.2844	28.9251	3.15394	13.4548
Verrucomicrobiota	0.0355442	0.0169484	0.00568302	0.0030427	0.366725	0.0279176	0.0184539	0.0151195	0.00268791	0.0833434	0.00177968	0.0027372	0.0251575	10.8347	0.0130773	0.0980497	0.0649793	0.0140992	0.52515	0.0608184	0.0054677	0.00737656	0.0336126	0.0105087	0.0410611	0.49256	2.15799	0.0856335	0.00617742	0.0273891	1.11415	0.0145352	0.0823687	0.599303	0.0284947	0.00842191	1.62124	0.789213	0.0249749	18.6114	1.5024	1.43834	8.91026	1.86394	0.0261652	11.038	10.4392	0.0189422	0.0312004
Proteobacteria	9.74941	0.0849768	0.00872541	0.0442582	0.14547	0.070273	0.0450688	0.0506769	0.457526	1.62789	0.0542893	0.320433	0.191395	0.381953	0.258668	0.345623	0.0871893	0.123335	0.0583355	0.120225	0.196518	0.0613251	0.026182	0.0306584	0.813023	0.614137	1.93371	0.41203	0.0197287	0.0625563	8.62297	0.0113576	0.0938052	0.0690073	0.243054	2.43846	1.3476	0.132721	0.113345	9.59508	0.507402	0.94973	15.966	1.71911	0.801987	0.0523796	1.55154	2.44349	0.241689
Cyanobacteria	0.035156	0.0202803	0.0514191	0.00386543	0.302757	0.023503	0.132085	0.206608	0.192029	2.63774	0.148339	0.0223795	0.302312	0.0652309	0.0208688	0.0485096	0.127244	0.291931	0.435262	0.0422054	0.00445411	0.0734921	0.0905838	0.17383	0.915402	0.254699	0.53326	0.000563133	0.0998926	0.00193658	0.00129534	0.00413259	0.0968572	0.319616	0.00818806	0.00225731	0.00188323	0.064841	0.146731	0.296538	0.0118521	0.00223028	0.000895617	0.0337768	0.0629443	0.00939336	0.0034292	0.0393073	0.0269501
	100	100	100	100	100	100	100	100	100	100	100	100	100	100	100	100	100	100	100	100	100	100	100	100	100			100	100	100	100	100	100	100	100	100	100	100	100	100	100	100	100	100	100	100	100	100	100
F/B ratio	33.1118	7.59926	9.41991	13.6962	0.857605	14.0991	21.9524	5.82241	30.8974	14.7069	4.55537	16.2002	33.5693	2.06132	7.4871	2.44626	2.65751	4.35788	15.7326	12.5985	27.4751	32.1377	12.1781	1.66545	34.3025	14.4635	11.3853	2.46271	67.5027	71.9823	2.41659	4.66046	6.40922	6.92433	4.75947	106.243	1.60331	2.40714	12.1369	1.52431	2.304	1.51375	1.95836	2.1326	2.09425	4.78277	1.73006	25.0748	3.99377
[truncated: 5 more columns]
