# Supplementary material for: The link between broiler flock heterogeneity and cecal microbiome composition
Source: Anim Microbiome. 2021 Jul 31;3:54. doi: 10.1186/s42523-021-00110-7 (PMC8325257; doi:10.1186/s42523-021-00110-7)
Supplement: Supplementary file 8 — Additional file 8. Supplementary Table S6. Family Relative Abundance. [file 42523_2021_110_MOESM8_ESM.xlsx]

## Sheet: Sheet 1
Family	S01 Big	S02 Big	S07 Big	S08 Big	S09 Big	S10 Big	S11 Big	S13 Big	S18 Big	S20 Big	S24 Big	S26 Big	S27 Big	S29 Big	S34 Big	S35 Big	S37 Big	S39 Big	S42 Big	S43 Big	S47 Big	S48 Big	S50 Big	S52 Big	S55 Big	S03 Small	S04 Small	S05 Small	S06 Small	S12 Small	S15 Small	S16 Small	S17 Small	S19 Small	S21 Small	S22 Small	S25 Small	S28 Small	S30 Small	S31 Small	S32 Small	S36 Small	S38 Small	S40 Small	S41 Small	S53 Small	S54 Small	S56 Small	S59 Small
	Big	Big	Big	Big	Big	Big	Big	Big	Big	Big	Big	Big	Big	Big	Big	Big	Big	Big	Big	Big	Big	Big	Big	Big	Big	Small	Small	Small	Small	Small	Small	Small	Small	Small	Small	Small	Small	Small	Small	Small	Small	Small	Small	Small	Small	Small	Small	Small	Small
Ruminococcaceae	20.5419	19.8192	30.6923	35.3249	21.5969	17.1679	26.5026	23.1822	31.1925	13.743	30.3193	34.0533	33.2216	16.9565	23.0043	28.3065	8.87232	22.448	35.8439	25.0773	37.9627	26.5229	18.7683	14.0656	21.9499	37.7133	30.8358	19.3425	49.098	23.8864	33.6721	32.0526	8.90379	6.13398	44.8472	27.6501	12.6368	9.48405	22.4403	13.8283	34.4289	15.7282	17.6123	14.477	19.1454	25.9382	17.5366	63.1369	16.8684
Bifidobacteriaceae	25.2332	11.94	16.5377	25.0765	16.4978	60.0222	16.7203	28.4121	19.0058	20.185	16.1279	23.0667	19.8015	9.98711	48.4497	23.4864	1.06867	9.9646	14.5272	24.5046	20.7982	28.3393	21.4905	14.1236	8.88807	26.8056	35.2571	8.73696	6.38372	42.99	34.6313	18.703	25.7527	79.4801	4.62116	14.3609	35.3854	2.6262	18.3258	32.4213	3.96221	17.1434	11.8324	11.6207	8.73754	14.4856	31.3929	7.3278	26.4294
Lachnospiraceae	20.3918	40.5485	20.9269	15.3262	4.56217	5.57776	28.6922	11.4505	14.2291	15.4238	6.30197	14.8106	21.2598	6.03827	8.80095	6.54273	38.5398	26.4306	22.1297	30.0352	16.5271	19.5709	26.3244	9.03223	50.0822	4.5228	17.0105	53.4333	3.00281	10.3465	5.88548	8.60651	28.3164	3.88091	2.60256	11.5495	14.5073	7.80133	7.53154	3.8656	3.65178	17.7978	11.1898	18.002	13.9442	39.821	17.8939	5.80503	35.1717
Rikenellaceae	1.8834	10.1207	7.83045	5.01491	44.1793	2.55793	3.48173	10.3184	2.49726	4.75147	14.8137	4.38477	2.27696	25.5124	5.96914	21.8619	26.4189	16.5427	4.99519	5.48808	2.742	2.13359	5.88726	31.8645	2.50674	20.4577	0.929935	1.2462	23.8174	9.94688	8.62457	10.0531	12.6044	0.168265	35.2183	24.5931	4.85911	26.6801	23.9876	25.4594	23.7376	25.0285	28.0561	13.2844	28.9251	3.15394	13.4548	7.18849	6.19549
Acutalibacteraceae	7.60604	4.56619	7.25208	5.53308	2.84055	4.62923	5.54246	9.15268	9.16348	3.42008	6.85039	6.64547	5.99286	5.19739	4.12708	3.50439	9.46732	4.56202	6.53361	4.73406	6.4411	5.43248	7.20455	6.17663	3.69832	3.55052	5.92382	8.75552	1.51241	3.29637	5.79699	4.66329	5.13581	0.131481	1.54847	4.12998	7.5808	3.05058	4.3912	4.67873	2.06843	5.51662	2.96409	6.38556	3.10041	5.06139	5.12171	3.2296	4.06856
Oscillospiraceae	2.52644	4.34362	7.08593	3.04485	4.49697	2.60677	4.18118	4.13595	7.28932	15.3164	8.49701	4.15326	5.07593	3.09751	2.84703	2.94681	4.25675	2.5103	3.50932	1.72598	2.76819	3.24755	2.50798	4.49342	3.3626	0.985643	1.39924	1.32902	1.54929	2.78075	3.98943	5.94469	2.25745	0.0708807	1.09882	3.59218	4.56826	3.83574	5.44732	8.8511	2.13513	6.82486	8.52083	10.3872	8.01812	4.23603	2.92336	3.1246	2.59749
CAG-727	3.95248	2.54849	1.37718	2.05859	0.513521	1.63473	2.84639	6.27894	7.44707	5.36326	2.91807	3.66307	5.08017	2.18333	1.05722	7.01716	2.59967	3.03479	3.20831	1.28897	5.21554	5.02696	0.998378	10.5028	0.747073	1.05498	2.2358	0.299693	0.0971098	2.33509	0.98717	10.4972	2.68922	0.0611534	0.546399	3.82524	0.533474	1.7356	0.390726	1.37397	0.17499	0.834726	1.60681	3.00579	0.354067	0.730993	3.12838	0.125691	0.198566
Butyricicoccaceae	1.71294	1.53317	1.24791	3.26768	0.615649	1.35461	0.732988	0.933129	1.26438	0.252063	5.2238	1.74833	1.95855	7.11621	2.19278	1.43423	1.57478	1.16384	1.06599	1.33312	2.09753	1.26109	9.04463	2.992	0.900465	0.450977	4.21436	0.551855	0.212281	1.52045	1.47169	0.999817	4.46452	0.0683952	1.06237	0.569773	3.30355	1.24839	4.19689	2.17292	0.642745	0.921517	3.95495	0.795089	0.726687	1.01253	2.28128	0.664166	4.96848
Lactobacillaceae	1.07383	1.28914	1.21024	0.577331	0.179402	0.0503029	2.05342	0.458629	0.295797	0.427876	2.46357	0.71434	0.656314	1.83383	0.363886	0.34719	2.2245	0.746234	2.35546	1.4199	0.591009	0.758109	3.20623	1.54525	2.30303	0.240193	0.360414	3.95084	0.237468	0.38437	0.21968	0.269064	3.22768	6.51641	0.236385	1.08709	12.8239	1.61147	4.16996	0.180484	0.0319649	0.4479	4.73695	2.82	0.184157	0.591716	1.25833	0.608843	1.30998
Akkermansiaceae	0.0355442	0.0169484	0.00568302	0.0030427	0.366725	0.0279176	0.0184539	0.0151195	0.00268791	0.0833434	0.00177968	0.0027372	0.0251575	10.8347	0.0130773	0.0980497	0.0649793	0.0140992	0.52515	0.0608184	0.0054677	0.00737656	0.0336126	0.0105087	0.0410611	0.0856335	0.00617742	0.0273891	1.11415	0.0145352	0.0823687	0.599303	0.0284947	0.00842191	1.62124	0.789213	0.0249749	18.6114	1.5024	1.43834	8.91026	1.86394	0.0261652	11.038	10.4392	0.0189422	0.0312004	0.833877	0.0702352
CAG-314	1.28621	0.0928243	0.224997	0.0399292	0.995018	0.276461	0.979969	1.06726	2.46463	8.57907	0.0326027	2.43632	0.351998	4.65098	0.309888	0.533151	0.961281	8.09343	0.528308	0.0479449	0.390572	2.37759	0.664583	0.0421139	0.695025	0.0121622	0.03705	0.0627172	0.0137193	0.596032	0.884769	1.525	0.555682	0.0178795	0.0240496	4.53867	0.326065	2.56796	2.62079	0.0289313	0.0226922	2.05659	5.15301	4.88605	2.6776	0.182259	1.07732	0.02193	0.0483469
Enterobacteriaceae	9.74941	0.0849768	0.00872541	0.0442582	0.14547	0.070273	0.0450688	0.0506769	0.457526	1.62789	0.0542893	0.320433	0.191395	0.381953	0.258668	0.345623	0.0871893	0.123335	0.0583355	0.120225	0.196518	0.0613251	0.026182	0.0306584	0.813023	0.41203	0.0197287	0.0625563	8.62297	0.0113576	0.0938052	0.0690073	0.243054	2.43846	1.3476	0.132721	0.113345	9.59508	0.507402	0.94973	15.966	1.71911	0.801987	0.0523796	1.55154	2.44349	0.241689	2.69859	0.436096
CAG-74	1.21107	1.65299	2.65637	1.02282	1.187	1.95541	2.99884	2.56398	3.14913	4.31632	1.92112	1.79199	0.994782	2.0282	1.4938	1.68402	0.0640302	1.61173	0.869702	0.30143	1.59862	2.16698	0.875006	2.25564	0.932807	0.0166885	0.0492771	0.154116	0.0273141	0.639698	1.1708	1.83788	2.57077	0.0204949	0.439405	0.51567	0.669993	1.59546	0.666999	1.65588	0.0549067	1.02605	1.43358	1.20569	0.479964	0.594726	1.28454	1.50988	0.164933
Eggerthellaceae	0.70047	0.907437	1.80395	1.17237	0.619645	1.23362	3.17013	0.91945	0.685879	0.835122	1.37195	1.16896	0.96664	0.629367	0.596936	0.679746	2.02431	0.972111	0.871408	0.642643	0.916659	0.816067	0.776483	0.728192	0.848268	1.85716	0.914035	0.220732	2.50358	0.676037	1.19432	0.645129	1.37277	0.0255389	0.723994	0.860423	0.495958	1.52202	0.397709	1.18989	0.936388	0.835481	0.464088	0.458626	0.301052	0.774227	1.11685	1.04384	1.00411
UBA3700	0.0123932	0.0139756	0.0779899	0.0536023	0.0631787	0.0941796	0.0109804	0.0178374	0.116	0.182099	0.01609	0.0264913	0.202095	0.682337	0.00721803	0.0559856	0.181349	0.074772	0.286224	1.91326	0.022973	0.00600811	0.134466	0.0722494	0.0186623	0.336618	0.0110425	0.284422	0.880755	0.0198214	0.00574144	1.4244	0.0115997	0.00262251	1.17596	0.403602	0.0846308	0.200849	0.0714123	0.277156	2.13654	0.0683095	0.0351053	0.526779	0.412367	0.0314753	0.0233829	0.519513	0.0161435
CAG-508	0.142564	0.0171523	0.0575987	0.542067	0.202165	0.1569	0.0616157	0.0351218	0.0163068	0.342338	1.36323	0.0543818	0.674731	0.0801447	0.0249528	0.257086	0.00587903	0.119762	0.129764	0.059308	0.0511283	0.552164	0.214828	0.641625	0.0114616	0.00120054	0.277528	0.00756746	0.00769247	0.0363468	0.0508737	0.0970109	0.0493586	0.0051622	0.00362436	0.434403	0.196598	0.886158	0.0428751	0.0427578	0.00367972	0.105601	0.0471022	0.228326	0.0261272	0.0397733	0.165514	0.00585728	0.0107804
UBA1242	0.130325	0.0529369	0.00861683	0.107822	0.053787	0.0495015	0.0848949	0.152561	0.0425453	0.476981	0.311504	0.00722564	0.0436238	0.685934	0.00663031	0.0302454	0.0426679	0.0426979	0.210915	0.0391234	0.0191341	0.0222654	0.224761	0.120639	0.149816	0.297546	0.0342367	0.11026	0.0379608	0.041432	0.0280552	0.375513	0.019315	0.183416	0.0696764	0.054923	0.41782	1.7027	0.304379	0.193395	0.0302984	0.230293	0.0983266	0.0816688	0.153265	0.122499	0.0748262	0.0256116	0.0182352
CAG-917	0.312882	0.0553129	0.0357075	0.617923	0.261286	0.134915	0.015025	0.077481	0.030304	0.567929	0.0136854	0.169988	0.215217	0.0801109	0.128769	0.267244	0.118804	0.238772	0.0476014	0.199087	0.138003	0.15229	0.0637167	0.196598	0.0727866	0.00474517	0.00438685	0.00356431	0.00286018	0.179509	0.44399	0.0862869	0.0387856	0.00324078	1.53169	0.109146	0.0177362	0.532643	0.0291773	0.253856	0.0141023	0.0376387	0.0310597	0.0201438	0.142437	0.00334062	0.12942	0.0950725	0.0103386
UBA1381	0.123165	0.100867	0.397565	0.0308681	0.0129969	0.0154134	0.422379	0.0497215	0.0529016	0.0312056	0.213892	0.153784	0.179595	0.0472045	0.0104288	0.0414384	0.82715	0.59037	0.594431	0.147182	0.180647	0.0747332	0.556211	0.115197	0.259125	0.0258126	0.0339654	0.98523	0.00235677	0.0361011	0.00276939	0.143871	0.0309016	0.00210468	0.00135872	0.0529174	0.259782	0.0680164	0.0168338	0.0104211	0.00151273	0.109835	0.0145035	0.0469805	0.00874772	0.258893	0.111993	0.00215678	0.197555
o__Gastranaerophilales_HQ/90/1-BC05_bin.111	0.035156	0.0202803	0.0514191	0.00386543	0.302757	0.023503	0.132085	0.206608	0.192029	2.63774	0.148339	0.0223795	0.302312	0.0652309	0.0208688	0.0485096	0.127244	0.291931	0.435262	0.0422054	0.00445411	0.0734921	0.0905838	0.17383	0.915402	0.000563133	0.0998926	0.00193658	0.00129534	0.00413259	0.0968572	0.319616	0.00818806	0.00225731	0.00188323	0.064841	0.146731	0.296538	0.0118521	0.00223028	0.000895617	0.0337768	0.0629443	0.00939336	0.0034292	0.0393073	0.0269501	0.00111534	0.00508313
Streptococcaceae	0.0148598	0.0575635	0.00458473	0.112193	0.0987436	0.057105	0.00375375	0.00590303	0.0144563	0.177388	0.00485694	0.0099637	0.0111946	0.425826	0.042447	0.00466201	0.123455	0.0754796	0.0894117	0.386661	0.0590111	0.169069	0.0484626	0.00663644	0.0285096	0.315621	0.105319	0.224296	0.0270751	0.0177204	0.110932	0.0810409	0.446691	0.733141	0.0166155	0.244482	0.0761196	0.255959	1.20348	0.0616166	0.0166241	0.899501	0.24346	0.0347689	0.0515067	0.134842	0.0915583	0.00528075	0.0181604
Eubacteriaceae	0.0302607	0.00214966	0.00189692	0.00346224	0.00108329	0.00221934	0.0626019	0.00132974	0.00288448	0.00583416	0.00462967	0.0023982	0.0122159	0.314816	0.0116875	0.0031013	0.0011096	0.00193994	0.000960239	0.00585783	0.00118503	0.00161445	0.00467405	0.00221511	0.00355177	0.328558	0.00424336	0.00647701	0.373834	0.0151929	0.226621	0.000866683	0.0643378	0.00244094	0.753718	0.00128266	0.00195311	1.97357	0.0403125	0.419067	0.485521	0.00128545	0.00273697	0.00259744	0.0408813	0.00345797	0.00424381	1.25139	0.00486629
CAG-822	0.0683334	0.0232741	0.0895344	0.0663198	0.0219818	0.0172694	0.036903	0.0535344	0.0218702	0.0580732	0.196823	0.0258212	0.0259836	0.605394	0.0796442	0.0390734	0.00211231	0.00463417	0.401279	0.0355199	0.369828	0.576926	0.227247	0.215032	0.0261307	0.00163702	0.00906382	0.00843354	0.00246723	0.0180083	0.00859195	0.499316	0.0585545	0.00210945	0.000927931	0.156393	0.300145	0.0375709	0.380924	0.197596	0.00166099	0.105534	0.362275	0.072612	0.00690283	0.0727783	0.259381	0.00223906	0.00947813
Anaerotignaceae	0.116768	0.0647203	0.095396	0.134661	0.0197435	0.0605946	0.165349	0.0609009	0.0426117	0.24776	0.0373054	0.107146	0.165999	0.092342	0.0517144	0.0346539	0.0924183	0.134015	0.201479	0.172418	0.219758	0.199485	0.138383	0.0331289	0.270142	0.0787332	0.0534157	0.0792844	0.0566649	0.0839754	0.0373433	0.0685381	0.138984	0.00499538	0.0637225	0.0871238	0.117012	0.33332	0.0691929	0.0519564	0.16989	0.116119	0.0895301	0.0789678	0.0502848	0.135497	0.0663142	0.050253	0.0582996
Monoglobaceae	0.921601	0.0254938	0.132312	0.113987	0.0286703	0.0199483	0.12783	0.0616789	0.148725	0.0681292	0.219727	0.194251	0.051804	0.0326835	0.040934	0.0176323	0.0379664	0.0302247	0.0359925	0.0418466	0.397046	0.0265757	0.0719978	0.0714559	0.049698	0.120044	0.104052	0.0530013	0.00306741	0.0381802	0.0347742	0.0319625	0.428538	0.000833459	0.00124876	0.0137291	0.00984985	0.00660366	0.0151424	0.0274112	0.00290679	0.0578289	0.00851232	0.0585928	0.0562704	0.0181881	0.0371314	0.0426458	0.0496654
Erysipelatoclostridiaceae	0.0209388	0.016287	0.0547334	0.0436755	0.019415	0.00707695	0.0282993	0.0173084	0.0383843	0.061532	0.233821	0.0432759	0.069045	0.0306653	0.00938107	0.0775547	0.059459	0.0448495	0.12673	0.0510869	0.031867	0.03662	0.260282	0.159137	0.0522942	0.216774	0.0428629	0.0406641	0.0822884	0.0261834	0.0238599	0.0435027	0.174711	0.0231831	0.0161942	0.0428397	0.267231	0.128067	0.122858	0.102075	0.0396477	0.141727	0.0371848	0.212433	0.0414026	0.0362958	0.0380445	0.21594	0.0145904
UBA7702	0.0524574	0.0363826	0.0645961	0.049091	0.0463243	0.0225179	0.342367	0.0410749	0.080483	0.45026	0.0297882	0.0594103	0.0973586	0.0688011	0.0336333	0.0504874	0.0371542	0.0313778	0.0466252	0.0650832	0.0503401	0.163844	0.0141088	0.0146741	0.0307898	0.00186513	0.00359235	0.00251812	0.0007434	0.0122031	0.0388056	0.0305538	0.252049	0.00182518	0.000636376	0.0387787	0.0617731	0.106083	0.0524672	0.0184119	0.00439149	0.113354	0.12207	0.0257879	0.0110292	0.00270157	0.0641083	0.0284164	0.0101274
CAG-611	0.010583	0.00300895	0.0212708	0.544384	0.0142706	0.11323	0.412416	0.228762	0.00746381	0.0332199	0.0701158	0.0889004	0.0364238	0.0114369	0.0257384	0.0142581	0.000922302	0.0124673	0.0977402	0.00456409	0.0912976	0.06316	0.0168909	0.112826	0.208177	0.000325959	0.00439067	0.00147473	0.00141034	0.00696218	0.164812	0.00677277	0.0105	0.000845641	0.000352107	0.00881072	0.0438097	0.0248501	0.00206199	0.00587412	0.000541577	0.00493822	0.293487	0.00411093	0.0014644	0.00309015	0.0546477	0.00172671	0.00171721
o__Exiguobacterales_MQ/80/2-BC07_bin.56	0.0393258	0.00128544	0.00426099	0.0157421	0.00792454	0.00690531	0.00407798	0.00401535	0.0107488	0.130273	0.0157048	0.00618686	0.00847008	0.236061	0.0035024	0.0217951	0.0110072	0.00550526	0.18052	0.00369992	0.00162565	0.00132235	0.0541508	0.0204394	0.0806387	0.000152956	0.00124491	0.00393914	0.000486128	0.00375156	0.000355466	0.134892	0.00577289	0.00507334	0.000669043	0.0411343	0.105396	0.485798	0.30251	0.117839	0.00118827	0.146659	0.0464059	0.0938729	0.0850142	0.0063349	0.00580999	0.00190463	0.004624
Erysipelotrichaceae	0.00133306	0.00360298	0.0102517	0.0014881	0.000192211	0.000684981	0.0049199	0.00789097	0.000393339	0.00308732	0.0837214	0.00509935	0.00132918	0.00110107	0.000578638	0.017232	0.000338938	0.00162949	0.000915103	0.00334308	0.0110219	0.00205444	0.000942395	0.013915	0.00217464	0.0315999	0.00192451	0.0027852	0.191616	0.0010181	0.00230449	0.00772904	0.0287675	0.00116563	0.277904	0.000728147	0.00275961	0.244716	0.595997	0.0378854	0.287576	0.00542203	0.0131989	0.0142375	0.214736	0.00350962	0.0040776	0.307016	0.0302818
Anaerovoracaceae	0.0509485	0.0331692	0.0224771	0.0339987	0.0125187	0.00887666	0.0957905	0.0222733	0.0130712	0.0942607	0.0187087	0.0232876	0.030592	0.0423912	0.0117162	0.00694665	0.0977979	0.060817	0.0233344	0.0373517	0.0268808	0.0444439	0.0183652	0.0149117	0.0373772	0.0383711	0.00472121	0.00457067	0.0853667	0.00841343	0.0128622	0.0039697	0.0910116	0.00106688	0.0987637	0.0166339	0.0424752	0.143624	0.0682962	0.0296158	0.0490962	0.0663895	0.0383393	0.0173135	0.0447644	0.0117329	0.0272361	0.112232	0.00532271
CAG-1000	0.00698844	0.00661135	0.00749858	0.0130782	0.0278751	0.0228241	0.0210611	0.0159136	0.0144741	0.0154592	0.0956901	0.00797098	0.0131435	0.0199736	0.00313333	0.0313366	0.00693392	0.0187024	0.0432253	0.00664231	0.059048	0.107914	0.0395631	0.150213	0.0110816	0.000669157	0.00969202	0.00263283	0.00109812	0.00860526	0.0017636	0.0273689	0.0159477	0.00103912	0.00074556	0.030241	0.0149333	0.0434496	0.00312255	0.0112964	0.00107198	0.00414656	0.0609129	0.015464	0.00333216	0.0296082	0.0608158	0.00102458	0.00194427
CAG-313	0.00294091	0.000712095	0.000493266	0.00389617	0.00842129	0.0138387	0.000682191	0.000566193	0.00792592	0.0810467	0.0199314	0.000565197	0.000471726	0.0226424	0.000223615	0.00300564	0.000549098	0.000673627	0.00226112	0.000211251	0.00132384	0.000731234	0.000532405	0.000263449	0.000642675	0.000110204	0.000150678	0.000389297	0.000147604	0.000105761	0.00134934	0.0187296	0.00032999	0.00020857	0.000294147	0.00256813	0.000451714	0.409003	0.0178338	0.0154427	0.000102474	0.00424917	0.00613267	0.0275407	0.0306804	0.000229457	0.0003148	0.0032539	0.000112784
CAG-465	0.000489112	0.000101202	0.000563981	0.000680749	0.000297044	0.0071533	0.000369146	0.000174331	0.000630702	0.0079994	0.00407662	0.0299788	0.00361068	0.000617485	0.00175863	0.182872	0.000208165	0.000189408	0.0201148	0.000196533	0.01093	0.00213198	0.00599522	0.000835287	0.000841934	1.91149e-05	0.000202657	9.31338e-05	6.0294e-05	0.000283391	5.51089e-05	0.132005	0.00104338	0.000197689	6.42055e-05	0.000177436	0.00075559	0.0182331	0.000543234	0.000507028	0.000247491	0.00178626	0.0253043	0.00424666	0.000356222	0.000253362	0.00908947	0.000449459	5.35436e-05
o__Lachnospirales_MQ/68/1-BC02_bin.161	0.000951111	0.000891856	0.000851212	0.000799623	0.000330925	0.000250178	0.000875669	0.000416251	0.00126068	0.00274982	0.000882766	0.00116099	0.00111134	0.00655364	0.000554008	0.00702043	0.000901328	0.00138322	0.00361233	0.00511454	0.00128302	0.000943916	0.0057675	0.00102175	0.00217345	0.0335861	0.000763426	0.00302462	0.0485424	0.0175927	0.00277676	0.000465522	0.00191721	0.000729449	0.04595	0.000718147	0.00305493	0.136901	0.0721189	0.029119	0.028584	0.000865387	0.00839063	0.00563977	0.0300223	0.00106566	0.00221666	0.00768424	0.000891
	100	100	100	100	100	100	100	100	100	100	100	100	100	100	100	100	100	100	100	100	100	100	100	100	100	100	100	100	100	100	100	100	100	100	100	100	100	100	100	100	100	100	100	100	100	100	100	100	100
[truncated: 1 more columns]
