# Supplementary material for: The link between broiler flock heterogeneity and cecal microbiome composition
Source: Anim Microbiome. 2021 Jul 31;3:54. doi: 10.1186/s42523-021-00110-7 (PMC8325257; doi:10.1186/s42523-021-00110-7)
Supplement: Supplementary file 9 — Additional file 9. Supplementary Table S7. Genus Relative Abundance. [file 42523_2021_110_MOESM9_ESM.xlsx]

## Sheet: Sheet 1
Genus	S01 Big	S02 Big	S07 Big	S08 Big	S09 Big	S10 Big	S11 Big	S13 Big	S18 Big	S20 Big	S24 Big	S26 Big	S27 Big	S29 Big	S34 Big	S35 Big	S37 Big	S39 Big	S42 Big	S43 Big	S47 Big	S48 Big	S50 Big	S52 Big	S55 Big	S03 Small	S04 Small	S05 Small	S06 Small	S12 Small	S15 Small	S16 Small	S17 Small	S19 Small	S21 Small	S22 Small	S25 Small	S28 Small	S30 Small	S31 Small	S32 Small	S36 Small	S38 Small	S40 Small	S41 Small	S53 Small	S54 Small	S56 Small	S59 Small
	Big	Big	Big	Big	Big	Big	Big	Big	Big	Big	Big	Big	Big	Big	Big	Big	Big	Big	Big	Big	Big	Big	Big	Big	Big	Small	Small	Small	Small	Small	Small	Small	Small	Small	Small	Small	Small	Small	Small	Small	Small	Small	Small	Small	Small	Small	Small	Small	Small
Bifidobacterium	25.2332	11.94	16.5377	25.0765	16.4978	60.0222	16.7203	28.4121	19.0058	20.185	16.1279	23.0667	19.8015	9.98711	48.4497	23.4864	1.06867	9.9646	14.5272	24.5046	20.7982	28.3393	21.4905	14.1236	8.88807	26.8056	35.2571	8.73696	6.38372	42.99	34.6313	18.703	25.7527	79.4801	4.62116	14.3609	35.3854	2.6262	18.3258	32.4213	3.96221	17.1434	11.8324	11.6207	8.73754	14.4856	31.3929	7.3278	26.4294
Alistipes	1.8834	10.1207	7.83045	5.01491	44.1793	2.55793	3.48173	10.3184	2.49726	4.75147	14.8137	4.38477	2.27696	25.5124	5.96914	21.8619	26.4189	16.5427	4.99519	5.48808	2.742	2.13359	5.88726	31.8645	2.50674	20.4577	0.929935	1.2462	23.8174	9.94688	8.62457	10.0531	12.6044	0.168265	35.2183	24.5931	4.85911	26.6801	23.9876	25.4594	23.7376	25.0285	28.0561	13.2844	28.9251	3.15394	13.4548	7.18849	6.19549
Gemmiger	13.046	1.65317	17.4924	21.2554	2.26365	7.26819	16.1822	4.82281	16.456	3.16318	22.5463	15.3713	13.8923	4.07638	11.3935	7.0678	1.56312	2.28968	23.0974	8.69333	19.0312	8.63296	5.18051	6.42015	2.43567	22.7309	9.37364	1.40301	45.3998	12.0569	22.5399	5.71613	3.52705	2.43868	42.5155	10.7134	4.43218	1.84385	10.8806	9.76282	30.7801	4.04143	11.4591	8.25916	16.2016	2.88893	7.94117	60.3201	3.95025
Faecalibacterium	5.12896	14.0009	12.5805	11.6153	17.6846	7.6886	9.73485	17.59	13.334	4.86159	7.10162	16.4956	17.6099	9.58045	9.50477	18.766	6.10725	18.6288	9.09026	14.8057	16.4284	16.2806	9.43184	6.10978	17.6428	12.5291	19.404	14.7192	1.26977	10.3606	9.64373	22.5173	2.15924	0.287852	1.71179	14.3516	6.59498	6.61891	2.39792	1.61065	1.14313	2.74295	3.52256	3.46794	1.35402	20.7245	7.26368	0.903764	10.7042
Blautia incl. Blautia A	9.3012	29.8872	4.18643	8.06116	0.38475	1.87957	15.7226	1.14279	3.67775	2.45121	3.87677	3.12226	5.18952	1.4264	1.63499	2.13421	18.6641	14.4471	11.6921	19.9042	5.55415	8.29626	19.5375	3.93163	33.0735	1.67164	2.91793	45.2866	0.96035	2.04092	1.28939	2.5974	8.83046	0.402973	0.687264	2.54688	4.044	2.36232	3.91696	1.64659	0.538786	5.9727	6.67191	10.4212	9.81355	29.5388	7.64805	2.25056	24.0195
Acutalibacter	4.08757	1.1158	2.81299	3.48219	0.555701	2.34872	2.22421	5.14871	4.38386	1.40268	0.986996	3.25569	2.50036	1.09726	2.0002	0.939643	6.67616	1.35621	2.91937	1.84511	3.01679	2.11846	0.883974	1.25611	0.776588	1.83718	2.31855	0.875714	0.302427	0.991319	3.05146	3.08986	1.28847	0.0388915	0.17633	0.934863	1.81449	1.58069	0.786045	2.27306	0.52523	1.97977	0.838207	0.67143	0.4358	1.25309	1.74521	0.750621	1.27921
Lactobacillus	1.07383	1.28914	1.21024	0.577331	0.179402	0.0503029	2.05342	0.458629	0.295797	0.427876	2.46357	0.71434	0.656314	1.83383	0.363886	0.34719	2.2245	0.746234	2.35546	1.4199	0.591009	0.758109	3.20623	1.54525	2.30303	0.240193	0.360414	3.95084	0.237468	0.38437	0.21968	0.269064	3.22768	6.51641	0.236385	1.08709	12.8239	1.61147	4.16996	0.180484	0.0319649	0.4479	4.73695	2.82	0.184157	0.591716	1.25833	0.608843	1.30998
Flavonifractor	1.05672	3.2253	2.89797	1.82434	1.66902	1.61493	2.42003	1.05816	1.57705	1.1599	3.08816	2.36677	3.45359	0.691508	1.20907	0.618431	3.34877	1.81194	2.0263	0.939074	1.08005	1.91835	1.35858	0.964326	2.10795	0.47326	0.798089	0.6254	0.754939	1.45528	0.492167	1.24431	0.579947	0.0296765	0.417002	2.50935	1.69655	0.747674	1.06286	1.34693	0.92485	1.75509	1.3875	1.37983	0.504795	3.51257	1.63898	0.39931	1.65552
f__CAG-727_HQ/96/0-BC10_bin.135	2.98415	0.170305	0.295689	0.266025	0.318757	1.1002	2.67971	4.33045	5.09015	4.55089	2.18705	1.24606	3.16125	0.129734	0.272026	3.23999	0.08331	0.712473	0.195284	0.07975	2.92738	2.72321	0.5726	5.57508	0.269336	0.139829	1.18724	0.0554447	0.0194898	0.94979	0.710876	8.39961	1.77187	0.018021	0.0321858	0.499393	0.414683	0.58146	0.218242	0.720488	0.0202717	0.474871	0.706462	0.306467	0.149619	0.287271	1.88286	0.0319284	0.0467146
Akkermansia	0.0355442	0.0169484	0.00568302	0.0030427	0.366725	0.0279176	0.0184539	0.0151195	0.00268791	0.0833434	0.00177968	0.0027372	0.0251575	10.8347	0.0130773	0.0980497	0.0649793	0.0140992	0.52515	0.0608184	0.0054677	0.00737656	0.0336126	0.0105087	0.0410611	0.0856335	0.00617742	0.0273891	1.11415	0.0145352	0.0823687	0.599303	0.0284947	0.00842191	1.62124	0.789213	0.0249749	18.6114	1.5024	1.43834	8.91026	1.86394	0.0261652	11.038	10.4392	0.0189422	0.0312004	0.833877	0.0702352
CAG-1435	1.28621	0.0928243	0.224997	0.0399292	0.995018	0.276461	0.979969	1.06726	2.46463	8.57907	0.0326027	2.43632	0.351998	4.65098	0.309888	0.533151	0.961281	8.09343	0.528308	0.0479449	0.390572	2.37759	0.664583	0.0421139	0.695025	0.0121622	0.03705	0.0627172	0.0137193	0.596032	0.884769	1.525	0.555682	0.0178795	0.0240496	4.53867	0.326065	2.56796	2.62079	0.0289313	0.0226922	2.05659	5.15301	4.88605	2.6776	0.182259	1.07732	0.02193	0.0483469
Escherichia	9.74941	0.0849768	0.00872541	0.0442582	0.14547	0.070273	0.0450688	0.0506769	0.457526	1.62789	0.0542893	0.320433	0.191395	0.381953	0.258668	0.345623	0.0871893	0.123335	0.0583355	0.120225	0.196518	0.0613251	0.026182	0.0306584	0.813023	0.41203	0.0197287	0.0625563	8.62297	0.0113576	0.0938052	0.0690073	0.243054	2.43846	1.3476	0.132721	0.113345	9.59508	0.507402	0.94973	15.966	1.71911	0.801987	0.0523796	1.55154	2.44349	0.241689	2.69859	0.436096
Agathobaculum	0.124998	1.42862	1.15423	2.15452	0.597926	0.821119	0.56163	0.398396	0.299324	0.212283	5.1687	0.521034	0.338911	7.08897	0.768214	0.283952	0.688846	0.580901	0.332901	0.187332	0.864539	0.181804	8.90416	2.57547	0.177534	0.133451	4.1036	0.510007	0.128595	0.66967	0.886897	0.216715	1.12405	0.043094	0.271703	0.196049	2.65294	1.12043	3.35421	0.674786	0.193355	0.798657	3.06021	0.255738	0.242846	0.89134	0.601177	0.100633	4.87212
UBA1417	1.64004	1.20275	2.04261	1.20189	0.45766	0.929771	2.22608	2.73705	2.56126	0.614855	3.68212	1.19465	1.76173	0.259937	1.22644	1.01235	1.30122	1.87488	1.08726	1.45346	1.52548	1.55521	0.861354	1.58347	1.30552	0.868869	1.82656	0.352471	0.907572	1.38944	1.43908	0.768581	1.69396	0.0276734	0.560176	0.621462	0.960906	0.254682	0.45374	1.13936	0.443693	0.974414	0.493828	2.61942	0.398762	1.28708	1.16312	0.751546	1.16932
Fusicatenibacter	1.36512	2.37292	1.02637	1.54618	0.127997	0.455833	0.546444	2.02419	2.161	0.624024	0.221134	1.73741	2.1175	1.10285	1.30012	0.493431	0.149501	1.03478	1.08902	2.51287	1.38833	1.77323	0.792548	0.388862	6.52199	0.0509551	1.58047	1.06103	0.0761891	1.76367	0.965142	1.92163	2.31849	0.0727094	0.0272076	2.72729	1.64004	1.08866	0.271733	0.0345622	0.0251745	6.11752	0.211743	1.61855	0.0726215	0.453851	0.706906	0.0737456	1.6914
Faecalicatena	1.05275	0.70743	0.420063	0.308781	1.19995	0.976961	0.785717	0.571591	0.51498	4.79618	0.410809	0.72494	3.644	0.72086	0.518611	1.01233	0.768421	1.41155	0.458794	0.324507	0.71383	1.33942	1.87108	0.62123	1.23759	0.307742	2.71003	0.440743	0.674489	0.991832	0.537702	0.578757	4.45824	0.0469109	0.479032	0.841332	1.05853	2.04308	1.55641	0.780623	1.63076	0.96263	0.570521	0.761968	2.21727	3.22436	2.0174	1.18642	0.732396
Ruminococcus_G	0.950497	0.902331	4.87211	0.983646	0.241823	0.409854	4.77146	1.88162	3.43127	1.50584	0.202685	2.30607	3.3041	0.189602	0.43342	0.866243	1.7529	1.21304	1.75938	1.79452	2.29231	3.1527	0.48731	0.813215	1.48697	0.0684728	1.15823	0.854017	0.0258157	0.2355	0.0446729	1.33952	1.35288	0.0319368	0.0333628	0.617123	0.629186	0.371065	0.0901573	0.0475822	0.0491894	0.729528	0.80503	2.101	0.0865306	0.51414	1.15053	0.0449738	0.551469
UBA11940	0.918316	2.32753	1.01737	1.46437	0.122977	0.420015	0.126139	1.69049	1.01087	0.197095	0.40086	2.26586	1.75876	1.34151	0.4542	3.1215	2.44808	2.2001	2.92797	1.09502	2.21071	2.20948	0.331156	4.35591	0.446188	0.4194	0.908058	0.16358	0.0105443	0.689883	0.101107	1.74929	0.839325	0.0149733	0.0642147	2.67467	0.0596219	1.02194	0.117442	0.275708	0.0430593	0.313205	0.184217	2.63829	0.102413	0.399871	1.0966	0.0308413	0.112198
Rubneribacter	0.70047	0.907437	1.80395	1.17237	0.619645	1.23362	3.17013	0.91945	0.685879	0.835122	1.37195	1.16896	0.96664	0.629367	0.596936	0.679746	2.02431	0.972111	0.871408	0.642643	0.916659	0.816067	0.776483	0.728192	0.848268	1.85716	0.914035	0.220732	2.50358	0.676037	1.19432	0.645129	1.37277	0.0255389	0.723994	0.860423	0.495958	1.52202	0.397709	1.18989	0.936388	0.835481	0.464088	0.458626	0.301052	0.774227	1.11685	1.04384	1.00411
Ruthenibacterium	0.252849	0.100888	0.0912078	1.05029	1.03276	0.0430952	0.0811564	0.0689885	0.0806679	1.0989	0.106569	0.188471	0.167763	1.04338	0.102308	0.117486	0.195148	0.129215	2.62998	0.396071	0.679953	0.0691419	2.75044	0.104687	0.464478	1.42616	0.133212	1.99136	0.274931	0.101023	0.776658	1.28969	0.768404	3.36752	0.153976	1.86109	0.945312	0.0803893	0.638558	0.63713	1.11943	6.98457	1.31029	0.830135	0.177037	0.188901	0.197877	0.344229	0.0910373
Eisenbergiella	0.346341	0.834641	7.26527	0.340816	0.21727	0.0520571	1.13339	1.80714	0.873296	1.11389	0.440159	0.297834	0.432261	0.328678	0.27622	0.491109	1.85353	1.11921	1.80344	1.24135	0.652294	0.777659	0.79892	0.965305	0.472961	0.487101	0.311256	0.378528	0.346406	0.434785	0.214435	0.553011	0.592483	0.00877736	0.118321	2.05559	1.45294	0.229015	0.271117	0.32344	0.326528	0.646288	0.52997	0.620704	0.406193	0.190642	0.476437	0.518964	0.61687
f__Oscillospiraceae_HQ/99/2-BC05_bin.26	0.0820676	0.105723	1.93159	0.157888	1.04604	0.201881	0.494523	0.751852	2.44789	5.58608	2.76482	0.188604	0.152302	0.0763334	0.635149	0.14924	0.0374844	0.0416016	0.151217	0.041788	0.382747	0.324604	0.125005	1.38728	0.07102	0.00958377	0.0282123	0.0629456	0.0257071	0.319802	1.36464	1.5024	0.234892	0.0102526	0.032057	0.214873	0.826728	0.348778	0.583375	2.1009	0.0232627	0.904281	3.14172	2.23848	2.76115	0.0828934	0.191467	0.0632385	0.0617163
Negativibacillus	1.01914	1.89162	0.203426	1.0363	0.381883	0.941534	0.338769	0.509558	0.320567	1.1773	0.222117	1.17491	1.29323	0.452942	0.692036	0.386787	0.411937	0.987912	0.509073	0.638546	1.40925	1.25119	0.413016	0.443865	0.95765	0.741693	1.01005	0.834827	0.020714	0.243862	0.084885	0.227993	1.85707	0.0108921	0.0968985	0.515522	0.448391	0.29919	0.32215	0.538824	1.29398	0.471659	0.492063	0.588035	0.36968	1.68511	0.868901	0.692691	0.993955
Butyricicoccus	1.58794	0.104544	0.0936775	1.11316	0.0177225	0.53349	0.171358	0.534733	0.965059	0.0397792	0.0550994	1.2273	1.61964	0.0272459	1.42456	1.15027	0.88593	0.582943	0.733091	1.14578	1.23299	1.07928	0.140474	0.416526	0.722931	0.317526	0.110758	0.0418472	0.083686	0.850782	0.584797	0.783102	3.34047	0.0253012	0.790663	0.373724	0.650613	0.127955	0.842683	1.49814	0.44939	0.12286	0.894748	0.539351	0.483841	0.121195	1.68011	0.563533	0.0963584
An200	0.257864	0.320842	0.648519	0.23045	1.06009	0.175773	0.0981388	0.10482	0.154741	0.370943	0.924429	0.248807	0.111106	2.88371	0.1363	0.666317	0.18324	0.0913368	1.54923	0.141828	0.208861	0.0856136	3.61134	0.710225	0.157979	0.173421	0.660247	6.32794	0.0403163	0.202459	0.0945183	0.471107	0.223562	0.0108789	0.192003	0.872642	3.74042	0.425121	0.596922	0.145219	0.14698	0.270687	0.460538	0.101708	0.178894	1.28228	0.234822	0.0623809	0.657634
Fournierella	0.661516	0.0971315	0.12507	0.0673828	0.141415	1.09627	0.0677475	0.073853	0.0851145	3.30171	0.0519088	0.455226	0.0672588	1.3401	1.10751	1.62375	0.0472476	0.0476305	0.15338	0.0497139	0.0627519	0.0751183	0.508399	0.0827588	0.0795897	0.0335823	0.0459907	0.0903451	2.03412	0.723489	0.314757	1.76585	0.122045	0.0115384	0.322427	0.0500728	0.0915138	0.329897	7.93598	0.923612	0.0665224	1.33438	0.677157	0.924443	0.819232	0.0809224	0.824862	0.799167	0.108838
f__Oscillospiraceae_MQ/88/1-BC06_bin.73	0.11047	0.178797	1.51452	0.182671	0.770469	0.184657	0.450055	0.595845	1.93589	4.41235	2.16478	0.195989	0.163433	0.0867673	0.524747	0.142598	0.0952099	0.0965703	0.177567	0.0936813	0.336093	0.312696	0.157627	1.11164	0.146274	0.040527	0.0683663	0.154178	0.0744104	0.288432	1.11093	1.13069	0.251188	0.0175389	0.149165	0.193164	0.661302	0.278157	0.486637	1.65519	0.100989	0.755521	2.48199	1.7068	2.16862	0.148725	0.204341	0.17777	0.15484
Eubacterium	1.55529	1.57799	0.908094	0.583959	0.325942	0.121299	0.898402	0.479844	0.791939	0.758934	0.054022	0.150482	0.485478	0.712091	0.567536	0.101734	1.35893	0.748501	0.174305	0.424176	1.19722	0.303083	0.152909	0.323717	0.995312	0.368952	1.39714	0.288476	0.382047	0.503837	0.281991	0.0489946	1.59305	0.0293623	0.760423	0.479837	0.294592	2.19149	0.0741501	0.45047	0.495291	0.295384	0.202984	0.232186	0.162015	0.510692	1.5875	1.27099	0.397631
f__CAG-74_MQ/75/1-BC10_bin.88	0.839693	0.532128	1.87842	0.0775803	0.0864331	0.391574	1.5356	1.88998	0.547243	1.06468	0.565182	1.00686	0.656006	0.745605	0.894288	0.73505	0.029992	0.663627	0.570419	0.0613368	0.73033	1.40215	0.762565	1.52408	0.155409	0.0076117	0.0370673	0.12613	0.0110358	0.339501	0.201683	0.891893	0.66184	0.00720196	0.42487	0.0763132	0.458928	0.211402	0.410488	0.448985	0.0344692	0.381139	0.949048	0.718095	0.42657	0.571953	0.593367	0.0244057	0.151022
CAG-180	0.290335	1.00898	0.398215	0.051141	0.0255014	0.944105	0.0886999	0.0528359	1.01577	0.076384	0.862051	0.949708	0.0829068	0.0359102	0.516447	0.494808	0.0541889	0.491774	0.0714117	0.0382793	0.935267	1.13717	0.832569	2.11567	0.0981897	0.0181593	0.282789	0.047931	0.0945983	0.531059	0.983872	0.0336621	1.24424	0.0225895	0.157742	0.598691	0.505291	0.340502	2.18959	0.796183	0.023079	1.80074	0.402586	1.09767	1.79746	0.102599	1.0717	1.05151	0.0737758
Anaerostipes	1.77742	1.33195	0.199834	0.630464	0.0491289	0.208036	0.901839	0.33731	0.342056	1.12039	0.172297	0.337042	1.2104	0.0289465	0.313418	0.101322	3.74704	0.273399	0.0516379	1.01075	0.098662	1.18385	0.132506	0.129725	0.285599	0.137542	0.914088	1.83602	0.0149064	0.335021	0.162017	0.0716229	1.24275	2.87833	0.0336862	0.089502	1.81808	0.0773975	0.0899899	0.141529	0.0081932	0.441041	0.114158	0.207661	0.0768429	0.146955	0.303442	0.0471007	0.670013
f__Lachnospiraceae_HQ/92/1-BC08_bin.120	0.801168	0.031174	0.0594146	0.545807	0.847005	0.127187	1.15759	0.794549	0.227437	0.61018	0.134297	1.0167	1.18549	0.0871954	0.663714	0.012373	4.22041	1.91407	0.0706152	0.129518	1.03491	0.32264	0.162636	0.0920245	1.49968	0.195618	2.08084	0.152724	0.00685132	0.862434	0.196092	0.0340075	0.919139	0.00956048	0.00819892	0.063168	0.345037	0.0677316	0.0341856	0.0711644	0.0103477	0.51976	0.312314	0.161584	0.0357512	1.37531	0.656865	0.0107735	1.68438
f__Lachnospiraceae_MQ/89/1-BC03_bin.47	0.693882	0.085499	0.105134	0.491562	0.693873	0.252016	0.981149	0.683377	0.253892	0.72723	0.119128	1.65595	1.00509	0.0535658	0.571919	0.0147741	3.64388	1.66399	0.131217	0.146269	0.928418	0.400336	0.252784	0.0870242	1.34544	0.176602	1.81488	0.14385	0.0102415	1.0939	0.266463	0.0580404	1.38606	0.0167925	0.0141663	0.103925	0.356017	0.0844076	0.0683855	0.101227	0.0240482	0.221851	0.291505	0.162376	0.0355267	1.1963	0.713728	0.0199393	1.87218
Dorea	0.576022	0.485472	0.583045	0.32734	0.172345	0.222803	0.706732	0.266456	0.425312	0.632379	0.13066	0.494005	0.531398	0.754581	0.654929	0.238213	0.907873	0.547498	0.665598	0.244414	0.323844	0.462699	0.275486	0.154111	0.653126	0.321409	0.398138	0.690864	0.404619	0.468533	0.331447	0.276636	1.5897	0.249386	0.415623	0.194405	0.782143	0.614552	0.372898	0.322553	0.49297	0.678798	0.612605	0.441172	0.276793	0.457394	0.498397	0.696724	0.397613
f__CAG-74_MQ/83/1-BC03_bin.150	0.162851	1.10794	0.711659	0.421172	0.995897	0.73998	1.43282	0.618569	0.899628	1.31323	0.849456	0.401761	0.322118	0.908003	0.443302	0.569978	0.0199572	0.937404	0.277862	0.231491	0.792305	0.747807	0.0740371	0.720612	0.762018	0.00660211	0.00775711	0.0178269	0.00660426	0.27932	0.0532842	0.322169	1.8636	0.00753955	0.00634383	0.428645	0.194763	0.299314	0.24005	0.845994	0.00863185	0.124085	0.254953	0.307768	0.0410535	0.0144075	0.411054	0.0109463	0.00696667
CAG-110	0.615144	0.0367046	0.138174	0.224458	0.411111	0.190332	0.251002	1.07578	0.618558	2.69487	0.12822	0.379507	0.757637	0.959599	0.062624	0.497511	0.127485	0.0435997	0.332316	0.145518	0.389772	0.323193	0.0743716	0.15856	0.420778	0.00239642	0.00902506	0.0116878	0.00476653	0.0510087	0.359445	0.0873356	0.325261	0.00356657	0.00728159	0.104489	0.230105	1.00979	1.27065	2.78733	0.0793686	0.161811	0.265673	0.710605	1.92067	0.0150153	0.301758	1.71465	0.00924544
Anaeromassilibacillus	0.563297	0.723618	0.94603	0.244408	0.178106	0.200255	0.50214	0.44931	0.478558	0.0764999	0.249538	0.785339	0.455589	0.283312	0.187811	0.135953	1.18666	0.440146	0.669033	1.03055	0.490913	0.300258	0.445318	0.302962	0.80038	0.219102	0.411858	1.01932	0.0297139	0.12795	0.114046	0.127421	0.321408	0.00719623	0.057094	0.410881	0.376794	0.148797	0.138814	0.185283	0.038878	0.412011	0.383921	0.13991	0.0705328	0.589665	0.492255	0.0381663	0.798499
Sellimonas	0.84253	0.176269	0.135264	0.322371	0.0331628	0.185215	0.508484	0.0638073	0.193119	0.225461	0.0915711	0.619217	0.325406	0.251225	0.299188	0.139696	0.571402	0.634499	0.266288	0.584608	0.675374	0.338778	0.208628	0.114097	0.769307	0.109408	0.423879	0.266759	0.209948	0.354011	0.27134	0.176548	1.97348	0.115972	0.352983	0.112003	0.51588	0.0362033	0.305622	0.0946232	0.211871	0.384841	0.494146	0.356233	0.300347	0.366787	0.568516	0.341728	0.290043
QANG01	0.298959	1.44915	0.152249	0.243843	0.0551598	0.0830662	0.0668767	0.0726754	0.676485	0.0991356	0.248523	0.285352	0.111162	0.384499	0.15919	0.267849	0.429814	0.236261	0.311906	0.374064	0.249723	0.139007	0.420153	0.767298	0.260377	0.180193	0.696955	0.237807	0.0883816	0.287218	0.192894	0.447309	0.358975	0.0157509	0.0336222	0.101889	0.0935348	0.252267	0.217336	0.223011	0.0185248	0.115253	0.112344	0.346449	0.165199	0.260361	0.353584	0.0482119	0.776687
f__CAG-74_MQ/89/0-BC04_bin.121	0.208524	0.012926	0.0662912	0.524066	0.104675	0.823851	0.0304276	0.0554305	1.70226	1.9384	0.506479	0.383366	0.0166584	0.374596	0.156215	0.378996	0.014081	0.0106979	0.0214208	0.00860256	0.0759811	0.0170291	0.0384039	0.0109531	0.0153801	0.00247472	0.00445274	0.0101588	0.00967411	0.0208769	0.915828	0.623814	0.0453227	0.00575336	0.00819204	0.0107118	0.0163013	1.08474	0.0164611	0.360901	0.0118057	0.520825	0.229583	0.179832	0.0123409	0.00836514	0.280121	1.47453	0.0069448
Clostridium_M	0.205428	0.775112	0.0941279	0.307484	0.0629999	0.131151	0.142226	0.351927	0.343312	0.0859007	0.0736846	0.25263	0.5224	0.136128	0.145582	0.115343	0.241855	0.462173	0.54182	0.771507	0.452966	0.134945	0.582521	0.161702	0.973824	0.0329631	0.58744	0.993306	0.0170319	0.187496	0.0933828	0.113198	0.14128	0.00472515	0.0179882	0.277877	0.155173	0.0688718	0.0614936	0.0316007	0.0184201	0.065169	0.0366209	0.0272323	0.0214609	0.629554	0.305682	0.0166161	1.21453
Ruminiclostridium_C	0.175552	0.206006	0.386492	0.238165	0.26195	0.182853	0.452179	0.379512	0.245886	0.537508	0.10527	0.460385	0.271227	0.0362433	0.233922	0.242297	0.427157	0.332863	0.22371	0.184207	0.264881	0.282089	0.157984	0.279716	0.19324	0.241359	0.192831	0.155977	0.358086	0.180936	0.25018	0.140719	0.698884	0.00286567	0.138542	0.273578	0.153527	0.119515	0.18155	0.417121	0.147091	0.169308	0.213277	0.39191	0.274116	0.175951	0.339449	0.488709	0.273864
f__Acutalibacteraceae_HQ/92/0-BC02_bin.56	0.507609	0.0561896	0.156242	0.0342385	0.258816	0.0266683	0.0689417	0.407999	0.557867	0.348192	0.0633843	0.13638	0.782907	0.258071	0.0487613	0.135189	0.0383029	0.127041	0.167486	0.196715	0.0612346	0.157929	0.336493	0.151824	0.0583866	0.278008	0.126784	0.044487	0.108018	0.0437458	0.0984131	0.126864	0.051277	0.00483086	0.345808	0.357265	0.0885749	0.0983118	0.186368	0.116024	0.837756	0.0627354	0.0593732	1.67511	0.0558528	0.380324	0.0744556	0.533272	0.052796
UBA7182	0.0385358	0.167051	0.161381	0.153404	0.250568	0.00902228	0.0319065	0.236095	0.0165459	0.21161	0.218605	1.02338	0.0881347	0.479472	0.586259	0.206019	0.0104283	0.0611957	1.95831	0.188619	0.19305	0.323183	0.114324	0.711913	0.0497639	0.0108987	0.116387	0.0577607	0.00304775	0.244916	0.0809467	0.0270828	0.0487906	0.00361449	0.00647785	1.13938	0.401008	0.0349172	0.00658804	0.011317	0.00401411	0.0116639	0.0277414	0.0159465	0.00743141	0.113032	0.576912	0.00550413	0.0595178
f__Oscillospiraceae_MQ/74/5-BC08_bin.113	0.0186956	0.0205166	0.115177	0.0179092	0.0201186	0.0181801	0.0211698	0.0211985	0.0582149	0.444135	0.0744545	0.0486161	0.0221225	0.348974	0.0352483	0.285235	0.0238543	0.0216035	0.0743899	0.0122248	0.0164958	0.0178152	0.163387	0.073147	0.0245297	0.00509189	0.0181923	0.0318173	0.00706333	0.0746753	0.0109839	0.458174	0.0284927	0.000941423	0.0153872	0.0311897	0.0444627	0.635081	1.26049	0.150963	0.019394	1.16024	0.580511	2.78389	0.319285	0.0426043	0.0326633	0.0107268	0.0193834
UBA9475	0.18511	0.0128541	0.0177606	0.0257591	0.0188936	0.00913037	0.016167	0.0224858	0.193806	0.066133	0.0189368	0.170438	0.0110032	0.687402	0.0311469	0.626746	0.0214966	0.0164547	0.0600021	0.0215912	0.0205945	0.0180994	0.0411021	0.36277	0.0212315	0.0226664	0.0129672	0.0411686	0.226416	0.285932	0.121909	0.42757	0.0423085	0.00183284	0.1541	0.0181757	0.0558232	0.560382	0.271503	0.11221	0.309637	0.736003	0.171283	0.815128	0.0360521	0.0210078	0.0548302	0.137674	0.0194817
GCA-900066575	0.346878	0.149454	0.0753004	0.20919	0.0593421	0.0802062	0.0203932	0.290233	0.345987	0.268373	0.0175768	0.273517	0.412941	0.0995529	0.104038	0.182025	0.0327128	0.12473	0.684523	0.154471	0.280089	0.191041	0.145337	0.120543	0.105402	0.512831	0.27128	0.023138	0.0204425	0.204229	0.221579	0.267828	0.236542	0.00280968	0.244607	0.100033	0.222561	0.243122	0.0386262	0.0355629	0.073875	0.190981	0.0378137	0.100209	0.0374557	0.078002	0.263531	0.17438	0.0558252
f__CAG-917_MQ/83/2-BC04_bin.77	0.312882	0.0553129	0.0357075	0.617923	0.261286	0.134915	0.015025	0.077481	0.030304	0.567929	0.0136854	0.169988	0.215217	0.0801109	0.128769	0.267244	0.118804	0.238772	0.0476014	0.199087	0.138003	0.15229	0.0637167	0.196598	0.0727866	0.00474517	0.00438685	0.00356431	0.00286018	0.179509	0.44399	0.0862869	0.0387856	0.00324078	1.53169	0.109146	0.0177362	0.532643	0.0291773	0.253856	0.0141023	0.0376387	0.0310597	0.0201438	0.142437	0.00334062	0.12942	0.0950725	0.0103386
CAG-81	0.124311	0.193759	0.0261792	0.402782	0.0479618	0.22817	0.167859	0.18199	0.274338	0.227672	0.0397063	0.27152	0.295475	0.042927	0.162802	0.222827	0.0259562	0.467722	0.183165	0.23753	0.272057	0.102034	0.218655	0.101101	0.44556	0.00178619	0.179321	0.149171	0.00253081	0.0558802	0.190957	0.111205	0.010214	0.00581363	0.00997608	0.212089	0.0548049	0.146766	0.053777	0.0313958	0.00620212	0.0975628	0.0488853	0.0125647	0.0937607	0.759803	0.209754	0.0287581	0.402544
UBA4716	0.123165	0.100867	0.397565	0.0308681	0.0129969	0.0154134	0.422379	0.0497215	0.0529016	0.0312056	0.213892	0.153784	0.179595	0.0472045	0.0104288	0.0414384	0.82715	0.59037	0.594431	0.147182	0.180647	0.0747332	0.556211	0.115197	0.259125	0.0258126	0.0339654	0.98523	0.00235677	0.0361011	0.00276939	0.143871	0.0309016	0.00210468	0.00135872	0.0529174	0.259782	0.0680164	0.0168338	0.0104211	0.00151273	0.109835	0.0145035	0.0469805	0.00874772	0.258893	0.111993	0.00215678	0.197555
o__Gastranaerophilales_HQ/90/1-BC05_bin.111	0.035156	0.0202803	0.0514191	0.00386543	0.302757	0.023503	0.132085	0.206608	0.192029	2.63774	0.148339	0.0223795	0.302312	0.0652309	0.0208688	0.0485096	0.127244	0.291931	0.435262	0.0422054	0.00445411	0.0734921	0.0905838	0.17383	0.915402	0.000563133	0.0998926	0.00193658	0.00129534	0.00413259	0.0968572	0.319616	0.00818806	0.00225731	0.00188323	0.064841	0.146731	0.296538	0.0118521	0.00223028	0.000895617	0.0337768	0.0629443	0.00939336	0.0034292	0.0393073	0.0269501	0.00111534	0.00508313
f__UBA3700_HQ/92/0-BC02_bin.50	0.00976723	0.00562432	0.0714687	0.0407786	0.0600706	0.0933881	0.00667406	0.00286158	0.0222561	0.0856044	0.0122807	0.0174114	0.0118962	0.0409748	0.00351197	0.0464233	0.167644	0.024867	0.137094	0.0457975	0.00125605	0.00229491	0.0289022	0.034009	0.00599062	0.335073	0.00583128	0.279617	0.879498	0.0164545	0.0042527	0.333816	0.00397977	0.00207742	1.12875	0.0325883	0.0436896	0.0574935	0.0682369	0.270693	2.13389	0.0594406	0.0131754	0.0885872	0.131354	0.00430155	0.0187301	0.516066	0.0124818
Oscillibacter	0.231156	0.534747	0.0779293	0.358554	0.0335258	0.187442	0.0672767	0.220086	0.20499	0.235734	0.0561612	0.292611	0.213603	0.0513363	0.103029	0.216877	0.166153	0.127304	0.3038	0.272279	0.168796	0.0449572	0.189457	0.102382	0.294174	0.0106196	0.266082	0.0684657	0.0168771	0.0964869	0.229903	0.188315	0.027361	0.00255565	0.116579	0.100168	0.288997	0.107961	0.0258157	0.0583006	0.114686	0.0946443	0.0514723	0.105845	0.021091	0.111035	0.135293	0.0832248	0.31376
Streptococcus	0.0148598	0.0575635	0.00458473	0.112193	0.0987436	0.057105	0.00375375	0.00590303	0.0144563	0.177388	0.00485694	0.0099637	0.0111946	0.425826	0.042447	0.00466201	0.123455	0.0754796	0.0894117	0.386661	0.0590111	0.169069	0.0484626	0.00663644	0.0285096	0.315621	0.105319	0.224296	0.0270751	0.0177204	0.110932	0.0810409	0.446691	0.733141	0.0166155	0.244482	0.0761196	0.255959	1.20348	0.0616166	0.0166241	0.899501	0.24346	0.0347689	0.0515067	0.134842	0.0915583	0.00528075	0.0181604
f__Oscillospiraceae_MQ/68/1-BC08_bin.42	0.0515252	0.0229662	0.00632242	0.0151077	0.265847	0.0173652	0.00878694	0.0110327	0.00702607	0.1797	0.096203	0.050341	0.0310095	0.159346	0.0120948	0.167879	0.00913835	0.0183611	0.16002	0.0156178	0.108755	0.00573723	0.240472	0.0535889	0.083401	0.180138	0.00547229	0.177378	0.0810258	0.0281946	0.0492682	0.765175	0.0691208	0.00165048	0.0687081	0.147194	0.610757	0.0284043	0.30444	0.222158	0.41585	1.08796	0.227398	0.254708	0.0123397	0.126228	0.0245696	0.0493049	0.0896772
Bariatricus	0.0696731	0.367833	0.502491	0.090426	0.0442571	0.0332102	0.228795	0.276397	0.0841802	0.053636	0.0150551	0.0637846	0.352228	0.0547073	0.0952275	0.0293937	0.0916993	0.198345	0.1397	0.103151	0.0986236	0.101536	0.268744	0.183527	0.218716	0.00724606	0.0859059	0.0689865	0.00937321	0.0277226	0.606536	0.0726188	0.63691	0.00698522	0.0901698	0.0901145	0.31269	0.0557658	0.105891	0.0187582	0.0350071	0.0574896	0.0772081	0.0711229	0.0454569	0.102167	0.166025	0.186122	0.0530034
f__UBA3700_MQ/66/1-BC09_bin.37	0.00262599	0.00835129	0.00652127	0.0128236	0.00310818	0.000791513	0.00430637	0.0149758	0.0937435	0.0964944	0.00380925	0.00907985	0.190199	0.641362	0.00370605	0.00956229	0.0137051	0.049905	0.14913	1.86746	0.0217169	0.0037132	0.105564	0.0382405	0.0126717	0.00154472	0.00521122	0.00480465	0.00125724	0.0033669	0.00148874	1.09058	0.00761992	0.00054509	0.0472184	0.371013	0.0409411	0.143355	0.00317536	0.0064631	0.00264601	0.00886893	0.0219299	0.438192	0.281013	0.0271738	0.00465289	0.00344777	0.00366165
Anaerotignum	0.116768	0.0647203	0.095396	0.134661	0.0197435	0.0605946	0.165349	0.0609009	0.0426117	0.24776	0.0373054	0.107146	0.165999	0.092342	0.0517144	0.0346539	0.0924183	0.134015	0.201479	0.172418	0.219758	0.199485	0.138383	0.0331289	0.270142	0.0787332	0.0534157	0.0792844	0.0566649	0.0839754	0.0373433	0.0685381	0.138984	0.00499538	0.0637225	0.0871238	0.117012	0.33332	0.0691929	0.0519564	0.16989	0.116119	0.0895301	0.0789678	0.0502848	0.135497	0.0663142	0.050253	0.0582996
f__Lachnospiraceae_MQ/60/0-BC02_bin.130	0.167088	0.0928385	0.250922	0.141031	0.0352597	0.0547782	0.131886	0.129612	0.0528182	0.127981	0.0263676	0.165803	0.132293	0.100044	0.116044	0.0773646	0.196798	0.067215	0.0905093	0.0536688	0.172232	0.136938	0.0952435	0.0298376	0.174475	0.103803	0.206737	0.0669539	0.0862836	0.0826798	0.06427	0.103238	0.184617	0.00312122	0.0139531	0.0620198	0.063929	0.0503881	0.0339447	0.0348619	0.0491375	0.0523073	0.0711414	0.337845	0.0972627	0.126275	0.117068	0.0816253	0.0984399
f__CAG-727_MQ/69/2-BC05_bin.33	0.0188578	0.0136924	0.00554268	0.00755925	0.00539209	0.0274578	0.00682758	0.00910782	1.22327	0.368918	0.00639675	0.0524617	0.0492357	0.10819	0.0256828	0.591992	0.0111253	0.00858069	0.00962046	0.00583229	0.0266328	0.0248769	0.00892329	0.0129445	0.00690837	0.00316877	0.0237909	0.0035189	0.000699041	0.435857	0.00363129	0.239607	0.0166232	0.02592	0.00572838	0.354972	0.0106937	0.00994244	0.0213856	0.00574675	0.00481793	0.0209096	0.601035	0.0120762	0.0692368	0.0070643	0.0162654	0.00690165	0.0157818
f__Ruminococcaceae_MQ/71/6-BC04_bin.12	0.134535	0.62634	0.0474586	0.0563329	0.037353	0.0470947	0.0310301	0.0443121	0.239728	0.0411416	0.0422904	0.0823949	0.0800624	0.078716	0.0449712	0.0767949	0.117798	0.128526	0.0518824	0.11989	0.101445	0.0749193	0.0639351	0.137055	0.109265	0.0717232	0.171948	0.0660455	0.0102744	0.113338	0.119307	0.0883766	0.111005	0.0017478	0.012948	0.0565603	0.0308685	0.0595503	0.0477731	0.132226	0.00714176	0.0379748	0.0387669	0.0608081	0.0585759	0.109463	0.0865366	0.028661	0.243377
GCA-900066755	0.234135	0.159791	0.0484507	0.0324563	0.0371408	0.0957136	0.078458	0.0672859	0.0752686	0.209291	0.0425992	0.0884342	0.0559706	0.0483122	0.0698553	0.0405102	0.0157055	0.0515831	0.162602	0.0686484	0.144636	0.10623	0.0673389	0.0298488	0.0542708	0.0740834	0.0224895	0.00344899	0.00233704	0.146997	0.17497	0.075655	0.391891	0.00190611	0.0023671	0.0682408	0.235793	0.0225548	0.0435457	0.0253392	0.0258307	0.174373	0.0315141	0.201695	0.0376452	0.0073703	0.0560022	0.0615645	0.139347
UBA6345	0.0904141	0.0133646	0.00212154	0.0164608	0.000867521	0.00235854	0.00188826	0.00639761	0.00427168	0.391548	0.176483	0.00110192	0.0107726	0.3945	0.00463126	0.0177948	0.00119974	0.0109377	0.098632	0.00613608	0.00505713	0.00117217	0.140708	0.0702117	0.0616543	0.0248969	0.0257002	0.0995485	0.0357148	0.0158878	0.00582644	0.0716535	0.0108328	0.181961	0.0296235	0.0318514	0.289556	0.549457	0.264262	0.0569937	0.028575	0.151356	0.0085938	0.0590965	0.0819319	0.107044	0.0472791	0.0239296	0.0155883
UBA7096	0.135936	0.239298	0.0611854	0.0590829	0.0085461	0.0129521	0.0484403	0.0221943	0.0906795	0.0852871	0.00971138	0.141786	0.0928568	0.0297051	0.0937312	0.0106021	0.0375593	0.0449814	0.123195	0.0475141	0.100206	0.0707388	0.132986	0.0487256	0.0883309	0.0566622	0.035477	0.610956	0.00735156	0.0758608	0.0318605	0.138461	0.0484819	0.000806129	0.00808252	0.0045118	0.0729405	0.0922576	0.0391617	0.0252051	0.00584365	0.118954	0.053172	0.08454	0.0130109	0.0538173	0.107138	0.00708918	0.126447
f__CAG-727_MQ/54/0-BC04_bin.184	0.0180079	0.0240208	0.0281057	0.143256	0.0318782	0.0821739	0.0156373	0.207263	0.0513614	0.149711	0.0112886	0.0888843	0.097258	0.211308	0.295955	0.0536379	0.0353312	0.0756492	0.0338588	0.0548575	0.0309311	0.0564952	0.0189995	0.516319	0.0109992	0.0737381	0.029993	0.0663658	0.0329733	0.0707429	0.144192	0.0594971	0.0521296	0.000731334	0.0295531	0.0830135	0.036579	0.0440011	0.0211488	0.0810949	0.0851917	0.0142656	0.0934268	0.0167507	0.0208547	0.00813394	0.123357	0.0528147	0.0124477
UBA11517	0.03259	0.0312824	0.00555436	0.0894426	0.0493195	0.0468922	0.0818931	0.14536	0.0355078	0.0758641	0.0826836	0.00514035	0.0312006	0.159559	0.00165121	0.0115262	0.0264688	0.0295104	0.105804	0.0301874	0.0137436	0.0170917	0.0710718	0.0262514	0.0825016	0.272339	0.00790691	0.00998153	0.00195492	0.0213707	0.0217932	0.300875	0.00802464	0.00123888	0.039686	0.0125329	0.127054	1.06945	0.0394044	0.133266	0.00125265	0.0778626	0.0267247	0.0156094	0.068601	0.0145588	0.0267623	0.00132725	0.00221749
CAG-273	0.00502739	0.0111348	0.0298022	0.0824251	0.125291	0.0464935	0.0335451	0.00598489	0.00336527	0.303909	0.417892	0.0120609	0.0574141	0.0549235	0.00402789	0.151958	0.00210903	0.0366712	0.00729166	0.0476303	0.00259528	0.127744	0.0720116	0.259372	0.00320117	0.000195207	0.132669	0.00221422	0.00196725	0.0112613	0.0019329	0.0104695	0.00739809	0.00113217	0.00113361	0.0126107	0.116618	0.748633	0.00572881	0.0139909	0.0008242	0.00309627	0.0165823	0.0767444	0.0113413	0.0264711	0.0221391	0.00257093	0.00419967
CAG-269	0.015601	0.0038217	0.0226384	0.409117	0.072512	0.0690606	0.0209946	0.026091	0.0112075	0.0320565	0.777585	0.0325308	0.114034	0.0163059	0.00557274	0.0636505	0.00253497	0.072037	0.113371	0.00827116	0.0308655	0.0872343	0.0207561	0.332294	0.0047349	0.000520491	0.0728099	0.0020877	0.00409853	0.0153402	0.0468398	0.0222482	0.0189039	0.00218703	0.00171527	0.396326	0.0581873	0.109509	0.0116752	0.0131994	0.00164818	0.0123484	0.0187291	0.0286751	0.008692	0.00707508	0.0763767	0.00180355	0.00190885
f__UBA7702_MQ/73/2-BC04_bin.86	0.0524574	0.0363826	0.0645961	0.049091	0.0463243	0.0225179	0.342367	0.0410749	0.080483	0.45026	0.0297882	0.0594103	0.0973586	0.0688011	0.0336333	0.0504874	0.0371542	0.0313778	0.0466252	0.0650832	0.0503401	0.163844	0.0141088	0.0146741	0.0307898	0.00186513	0.00359235	0.00251812	0.0007434	0.0122031	0.0388056	0.0305538	0.252049	0.00182518	0.000636376	0.0387787	0.0617731	0.106083	0.0524672	0.0184119	0.00439149	0.113354	0.12207	0.0257879	0.0110292	0.00270157	0.0641083	0.0284164	0.0101274
f__Lachnospiraceae_MQ/60/0-BC04_bin.71	0.0440666	0.0977822	0.0931403	0.0463011	0.0175102	0.0372674	0.0819195	0.0711041	0.030712	0.0281441	0.0233534	0.0465093	0.134764	0.0287637	0.0443563	0.0290247	0.138581	0.0887469	0.0856398	0.0745164	0.0763904	0.0812816	0.033694	0.0413217	0.073746	0.0337014	0.0606644	0.0449981	0.0152052	0.0470587	0.0739815	0.0278929	0.230485	0.000936567	0.0208973	0.0743338	0.102442	0.0274946	0.0358626	0.0630764	0.0314347	0.0511879	0.0564752	0.0933495	0.0322586	0.0850976	0.0679646	0.0247539	0.108854
Erysipelatoclostridium	0.0168192	0.014068	0.0245458	0.0359319	0.0144665	0.00386028	0.0227969	0.0150147	0.033805	0.0475053	0.218301	0.039832	0.0565999	0.0257463	0.00813811	0.0657933	0.0495809	0.0283254	0.0939141	0.0240875	0.0220378	0.0181175	0.240375	0.14081	0.0424759	0.188838	0.0277663	0.0346948	0.079224	0.021559	0.0204477	0.035949	0.103194	0.0214966	0.0132285	0.0387152	0.187188	0.0938403	0.10664	0.0834888	0.0360513	0.0326038	0.0275263	0.198287	0.038929	0.0179947	0.027846	0.0993414	0.0106295
f__Monoglobaceae_MQ/87/1-BC01_bin.28	0.785211	0.0124145	0.0722157	0.0587367	0.00906049	0.00887377	0.0395952	0.0342403	0.0445267	0.0203579	0.184341	0.146397	0.027658	0.0255913	0.0227773	0.0093087	0.0211404	0.0113271	0.0140331	0.0217272	0.32819	0.00819151	0.0342049	0.0398514	0.0184333	0.0323257	0.061346	0.0214057	0.00218967	0.0204814	0.0181474	0.0165096	0.17662	0.000440584	0.000658432	0.00591642	0.00494808	0.0032799	0.00499768	0.0167547	0.00181254	0.0336695	0.00422218	0.0299286	0.0351638	0.00980827	0.0119483	0.032578	0.0172086
f__Lachnospiraceae_MQ/60/1-BC02_bin.67	0.0418169	0.0254876	0.031815	0.0275327	0.007652	0.00866013	0.0307172	0.0189157	0.0281691	0.0409396	0.00862904	0.0752081	0.0405813	0.0165431	0.166998	0.0926789	0.119337	0.0254651	0.0417243	0.0341765	0.0504757	0.0403525	0.0681532	0.0221873	0.0426067	0.157653	0.0323593	0.0336186	0.103182	0.206752	0.0157259	0.0184104	0.215834	0.00653266	0.0132981	0.0161635	0.0280119	0.0226001	0.117414	0.0133175	0.0771854	0.0161403	0.0281369	0.0359509	0.118555	0.0406318	0.0285046	0.0126684	0.02141
o__Exiguobacterales_MQ/80/2-BC07_bin.56	0.0393258	0.00128544	0.00426099	0.0157421	0.00792454	0.00690531	0.00407798	0.00401535	0.0107488	0.130273	0.0157048	0.00618686	0.00847008	0.236061	0.0035024	0.0217951	0.0110072	0.00550526	0.18052	0.00369992	0.00162565	0.00132235	0.0541508	0.0204394	0.0806387	0.000152956	0.00124491	0.00393914	0.000486128	0.00375156	0.000355466	0.134892	0.00577289	0.00507334	0.000669043	0.0411343	0.105396	0.485798	0.30251	0.117839	0.00118827	0.146659	0.0464059	0.0938729	0.0850142	0.0063349	0.00580999	0.00190463	0.004624
OEMR01	0.00133306	0.00360298	0.0102517	0.0014881	0.000192211	0.000684981	0.0049199	0.00789097	0.000393339	0.00308732	0.0837214	0.00509935	0.00132918	0.00110107	0.000578638	0.017232	0.000338938	0.00162949	0.000915103	0.00334308	0.0110219	0.00205444	0.000942395	0.013915	0.00217464	0.0315999	0.00192451	0.0027852	0.191616	0.0010181	0.00230449	0.00772904	0.0287675	0.00116563	0.277904	0.000728147	0.00275961	0.244716	0.595997	0.0378854	0.287576	0.00542203	0.0131989	0.0142375	0.214736	0.00350962	0.0040776	0.307016	0.0302818
f__CAG-822_HQ/93/2-BC07_bin.1	0.000480442	0.0039013	0.0203721	0.00586753	0.000433138	0.000132797	0.00128506	0.00118866	0.00450414	0.0264625	0.0220414	0.00470376	0.0020986	0.222137	0.0192394	0.00657954	0.000733662	0.000540266	0.0627647	7.75416e-05	0.17189	0.320691	0.157723	0.107528	0.00311688	0.000702777	0.00169198	0.00587824	0.000298337	0.00584372	0.00353926	0.116897	0.00415597	0.000681375	0.000332938	0.0536756	0.130762	0.00365	0.296847	0.149167	0.000600424	0.0187163	0.224955	0.0269685	0.000738355	0.0425793	0.109274	0.00073117	0.00365564
f__CAG-822_HQ/90/3-BC08_bin.122	0.001491	0.00344178	0.0538574	0.0118466	0.00172535	0.0020546	0.00230773	0.00197864	0.0134031	0.0196613	0.0711545	0.00408327	0.00585271	0.355075	0.0571248	0.0247531	0.000888487	0.00216917	0.186553	0.00117482	0.174925	0.182956	0.0464508	0.0833599	0.00756202	0.000705675	0.00369958	0.00167266	0.00158937	0.00371211	0.0045797	0.357912	0.0106573	0.000478135	0.000327326	0.0514241	0.136082	0.0083164	0.0752818	0.0447173	0.000658091	0.056225	0.0951332	0.0312121	0.00100222	0.0210889	0.0973842	0.000946822	0.00346964
CAG-451	0.00853071	0.0011945	0.0161076	0.538219	0.00870783	0.104722	0.403269	0.22581	0.00434634	0.016103	0.0316508	0.0226068	0.0175843	0.00435759	0.0160258	0.00173781	0.000747736	0.00769274	0.0885376	0.00148664	0.0580884	0.0374228	0.00744305	0.00962564	0.196286	0.000246364	0.00240441	0.00120638	0.000647723	0.00319129	0.000452377	0.00286864	0.00399014	0.000586537	8.67381e-05	0.00676645	0.0423269	0.00734718	0.000671462	0.000988165	0.000132306	0.00330226	0.27487	0.00107791	0.000435147	0.00198232	0.00691387	0.00139065	0.00151203
f__CAG-727_MQ/72/2-BC02_bin.49	0.0103622	0.00934056	0.0207087	0.0937913	0.0187155	0.00342721	0.00901186	0.0251126	0.054639	0.0735402	0.144294	0.00696107	0.00919131	0.275888	0.0054849	0.00738845	0.0109818	0.0243126	0.0237693	0.0296011	0.013281	0.00822112	0.0447049	0.0284377	0.00972493	0.303469	0.0488944	0.00711436	0.0186607	0.0993563	0.0141085	0.0356434	0.00687352	0.000787954	0.249205	0.0937723	0.0071213	0.0540202	0.00876251	0.155267	0.0128423	0.0079165	0.0169044	0.0250653	0.00864054	0.0207538	0.00594435	0.00222483	0.00748725
UBA1191	0.0509485	0.0331692	0.0224771	0.0339987	0.0125187	0.00887666	0.0957905	0.0222733	0.0130712	0.0942607	0.0187087	0.0232876	0.030592	0.0423912	0.0117162	0.00694665	0.0977979	0.060817	0.0233344	0.0373517	0.0268808	0.0444439	0.0183652	0.0149117	0.0373772	0.0383711	0.00472121	0.00457067	0.0853667	0.00841343	0.0128622	0.0039697	0.0910116	0.00106688	0.0987637	0.0166339	0.0424752	0.143624	0.0682962	0.0296158	0.0490962	0.0663895	0.0383393	0.0173135	0.0447644	0.0117329	0.0272361	0.112232	0.00532271
f__Monoglobaceae_MQ/73/2-BC02_bin.113	0.136391	0.0130792	0.0600959	0.0552501	0.0196098	0.0110745	0.0882344	0.0274386	0.104198	0.0477712	0.0353863	0.047854	0.024146	0.0070922	0.0181567	0.00832362	0.016826	0.0188976	0.0219594	0.0201194	0.0688566	0.0183842	0.0377929	0.0316046	0.0312647	0.0877186	0.0427056	0.0315956	0.000877736	0.0176988	0.0166268	0.0154529	0.251918	0.000392875	0.000590331	0.00781269	0.00490176	0.00332375	0.0101447	0.0106565	0.00109425	0.0241595	0.00429014	0.0286643	0.0211066	0.00837978	0.0251831	0.0100678	0.0324568
An172	0.0102471	0.0135751	0.00848166	0.00589264	0.00246092	0.00179197	0.00885637	0.00447205	0.00791627	0.0164849	0.0274283	0.0203389	0.0082899	0.0220173	0.00440186	0.0244171	0.0129847	0.011994	0.0255736	0.017133	0.0112791	0.00749029	0.151992	0.0132996	0.0180281	0.119921	0.00652156	0.0749759	0.0273903	0.00731059	0.0120746	0.0407085	0.17383	0.002452	0.0573176	0.00835665	0.0128882	0.0356377	0.0228637	0.00308429	0.0495426	0.00871915	0.231111	0.0182766	0.0997203	0.0158505	0.011273	0.0369957	0.00970072
CAG-354	0.0266351	0.00114391	0.00352049	0.0177768	0.0035725	0.00595687	0.00550979	0.00201531	0.000949248	0.00316336	0.160928	0.00357127	0.357139	0.00406144	0.00118259	0.022523	0.000647798	0.00634931	0.00732873	0.00193374	0.00203349	0.162812	0.0724054	0.0342793	0.00202001	0.00029729	0.0573192	0.00277906	0.00120156	0.00625699	0.000827713	0.0528073	0.0191881	0.00129928	0.000662055	0.0219611	0.0152009	0.0180132	0.0229902	0.0123207	0.000875565	0.0763158	0.00645139	0.0983665	0.00166993	0.00443118	0.00711536	0.000642124	0.00412974
f__CAG-727_MQ/56/0-BC06_bin.123	0.00278212	0.00360272	0.00977174	0.0835884	0.0158019	0.00145751	0.0090595	0.0165217	0.0167784	0.023102	0.168177	0.00284264	0.0044743	0.116695	0.00386708	0.00265545	0.0108499	0.0136731	0.0178017	0.0239126	0.00659495	0.00466987	0.0219937	0.014077	0.00391627	0.115374	0.0378199	0.00366917	0.0147427	0.0894614	0.0132559	0.0135947	0.00239038	0.00071977	0.165512	0.119416	0.0047747	0.0242302	0.00374427	0.135661	0.00880674	0.00355847	0.00476156	0.00713399	0.00330304	0.00789913	0.00334967	0.000980449	0.00393669
CAG-793	0.0040479	0.00019334	0.000735509	0.00907774	0.000232662	0.00289493	0.000780779	0.000515765	0.000412938	0.00151836	0.00297128	0.00549573	0.13748	0.00325196	0.0130915	0.00676043	0.000122529	0.00174152	0.000890547	0.000865376	0.0131338	0.0336827	0.00875266	0.0041448	0.000782061	4.96531e-05	0.0130197	0.00016033	0.000150967	0.00273648	0.000876033	0.0102134	0.00262477	0.000115783	4.34535e-05	0.00170845	0.00158874	0.00361454	0.00159513	0.00226487	0.00027114	0.00208886	0.0041992	0.0217828	0.00381471	0.00081955	0.0582472	0.000618891	0.000133745
Massiliomicrobiota	0.00411953	0.002219	0.0301875	0.00774365	0.00494853	0.00321666	0.00550238	0.00229372	0.00457931	0.0140267	0.01552	0.00344384	0.0124451	0.00491905	0.00124296	0.0117614	0.00987809	0.0165241	0.0328159	0.0269993	0.00982916	0.0185025	0.0199071	0.0183275	0.00981831	0.0279359	0.0150966	0.00596933	0.00306436	0.00462438	0.00341222	0.0075537	0.0715163	0.00168658	0.00296567	0.0041245	0.0800424	0.0342266	0.0162183	0.0185857	0.00359635	0.109123	0.00965852	0.0141466	0.0024736	0.0183011	0.0101985	0.116598	0.00396087
CAG-776	0.0056101	0.00574946	0.00378421	0.00512025	0.0184991	0.0190726	0.0115025	0.00723541	0.000530028	0.00923752	0.0518374	0.0038849	0.00973292	0.00205423	0.000799212	0.0213185	0.00647452	0.0159049	0.0060077	0.00536456	0.0449536	0.0829235	0.0326507	0.126792	0.00879738	0.000133367	0.0029776	0.00109613	0.000332372	0.00588432	0.000760131	0.00210594	0.0123736	0.000490411	0.00017241	0.0212146	0.00346625	0.0247182	0.000614778	0.00759145	0.000164234	0.000571054	0.0522403	0.00115311	0.00050078	0.0269788	0.0468424	0.000491352	0.000868529
CAG-313	0.00294091	0.000712095	0.000493266	0.00389617	0.00842129	0.0138387	0.000682191	0.000566193	0.00792592	0.0810467	0.0199314	0.000565197	0.000471726	0.0226424	0.000223615	0.00300564	0.000549098	0.000673627	0.00226112	0.000211251	0.00132384	0.000731234	0.000532405	0.000263449	0.000642675	0.000110204	0.000150678	0.000389297	0.000147604	0.000105761	0.00134934	0.0187296	0.00032999	0.00020857	0.000294147	0.00256813	0.000451714	0.409003	0.0178338	0.0154427	0.000102474	0.00424917	0.00613267	0.0275407	0.0306804	0.000229457	0.0003148	0.0032539	0.000112784
f__CAG-465_MQ/52/1-BC10_bin.93	0.000489112	0.000101202	0.000563981	0.000680749	0.000297044	0.0071533	0.000369146	0.000174331	0.000630702	0.0079994	0.00407662	0.0299788	0.00361068	0.000617485	0.00175863	0.182872	0.000208165	0.000189408	0.0201148	0.000196533	0.01093	0.00213198	0.00599522	0.000835287	0.000841934	1.91149e-05	0.000202657	9.31338e-05	6.0294e-05	0.000283391	5.51089e-05	0.132005	0.00104338	0.000197689	6.42055e-05	0.000177436	0.00075559	0.0182331	0.000543234	0.000507028	0.000247491	0.00178626	0.0253043	0.00424666	0.000356222	0.000253362	0.00908947	0.000449459	5.35436e-05
o__Lachnospirales_MQ/68/1-BC02_bin.161	0.000951111	0.000891856	0.000851212	0.000799623	0.000330925	0.000250178	0.000875669	0.000416251	0.00126068	0.00274982	0.000882766	0.00116099	0.00111134	0.00655364	0.000554008	0.00702043	0.000901328	0.00138322	0.00361233	0.00511454	0.00128302	0.000943916	0.0057675	0.00102175	0.00217345	0.0335861	0.000763426	0.00302462	0.0485424	0.0175927	0.00277676	0.000465522	0.00191721	0.000729449	0.04595	0.000718147	0.00305493	0.136901	0.0721189	0.029119	0.028584	0.000865387	0.00839063	0.00563977	0.0300223	0.00106566	0.00221666	0.00768424	0.000891
f__CAG-822_MQ/71/1-BC03_bin.49	0.0393579	0.0096441	0.00570392	0.0270392	0.0111175	0.00998443	0.0192186	0.0290591	0.0016148	0.00242416	0.017086	0.00978172	0.00875838	0.0100772	0.00170312	0.00145558	0.000198509	0.00098865	0.0500776	0.0201088	0.0127782	0.039342	0.00664944	0.00234024	0.00844433	6.94338e-05	0.00201527	0.000355683	0.000169672	0.00482724	0.000130622	0.0126094	0.0210503	0.00016367	5.06696e-05	0.0254137	0.0182315	0.00275587	0.00165089	0.000304906	9.06785e-05	0.013647	0.0226416	0.00256369	0.000951637	0.00526216	0.0283977	0.000226649	0.00165707
CAG-877	0.000968616	0.000108072	0.00309758	0.00392943	0.00163122	0.000702815	0.0016929	0.00122899	0.00294643	0.0132039	0.0186283	0.0653311	0.000994683	0.00231974	0.00951182	0.0107585	9.10499e-05	0.000402961	0.0038766	0.000202228	0.0301612	0.0077716	0.00198229	0.0938521	0.000565194	3.59926e-05	0.00178988	2.59778e-05	0.00056871	0.00253885	0.158883	0.00292969	0.00243212	0.000137072	0.000170611	0.00165846	0.000853616	0.00164172	0.000549889	0.000431011	0.000312045	0.000435353	0.0155605	0.00220992	0.000783068	0.000347733	0.0347633	0.000257008	7.16983e-05
UBA5489	0.00732042	0.00828987	0.000940933	0.00191856	0.00359997	0.000250816	0.00111348	0.000803006	0.0027659	0.00956845	0.0523377	0.000983373	0.00165057	0.131874	0.000347846	0.000924413	0.0149994	0.00224984	0.00647893	0.00279989	0.000333406	0.00400156	0.0129815	0.0241765	0.00565983	0.000309704	0.000629583	0.000730217	0.000291073	0.00417352	0.000435543	0.00298442	0.000457618	0.0002154	0.000366848	0.0105387	0.00121061	0.083786	0.00071247	0.00313543	0.000470763	0.00107481	0.0630081	0.00696285	0.00273229	0.000896502	0.000784878	0.000354799	0.000429428
CAG-964_A	0.00102079	0.0138288	0.0617778	0.000716275	0.00098089	0.000167027	0.00375168	0.000850067	0.00140623	0.0391549	0.0322226	0.00308806	0.00366999	0.0181091	0.000395903	0.0303174	0.00693025	0.00143415	0.00139643	0.0010115	0.0195118	0.00387689	0.0112738	0.00586061	0.000770006	0.000150115	0.000346505	0.000534834	0.000368241	0.000716249	0.00071609	0.000700396	0.117982	0.000357023	0.000198609	0.000788263	0.00494038	0.0110878	0.000801542	0.000384681	0.000466723	0.000496645	0.00147004	0.00154511	0.0607426	0.00398105	0.000666964	0.000532846	0.000760194
CAG-245	0.0912529	0.000858521	0.000902054	0.0236709	0.000557081	0.0324938	0.000785411	0.000514869	0.000371817	0.00169129	0.00385754	0.00072316	0.00866367	0.00160184	0.00107812	0.0121941	0.000464707	0.00296254	0.000881599	0.000607446	0.0025003	0.140691	0.0409028	0.0115357	0.000723445	0.000137901	0.00171005	0.000326151	0.000274163	0.000751802	0.000397308	0.00127246	0.00124377	0.000427931	6.99682e-05	0.00179706	0.00500305	0.00638817	0.000885764	0.000981979	6.0628e-05	0.0117515	0.00114021	0.00275755	0.000609247	0.00097632	0.00163567	0.000221782	0.000408405
[truncated: 1 more columns]
