# Supplementary material for: The link between broiler flock heterogeneity and cecal microbiome composition
Source: Anim Microbiome. 2021 Jul 31;3:54. doi: 10.1186/s42523-021-00110-7 (PMC8325257; doi:10.1186/s42523-021-00110-7)
Supplement: Supplementary file 10 — Additional file 10. Supplementary Table S8. MAG Relative Abundance. [file 42523_2021_110_MOESM10_ESM.xlsx]

## Sheet: Sheet 1
Species; Genus; Family; Order; Class; Phylum; OTU	S01 Big	S02 Big	S03 Small	S04 Small	S05 Small	S06 Small	S07 Big	S08 Big	S09 Big	S10 Big	S11 Big	S12 Small	S13 Big	S15 Small	S16 Small	S17 Small	S18 Big	S19 Small	S20 Big	S21 Small	S22 Small	S24 Big	S25 Small	S26 Big	S27 Big	S28 Small	S29 Big	S30 Small	S31 Small	S32 Small	S34 Big	S35 Big	S36 Small	S37 Big	S38 Small	S39 Big	S40 Small	S41 Small	S42 Big	S43 Big	S47 Big	S48 Big	S50 Big	S52 Big	S53 Small	S54 Small	S55 Big	S56 Small	S59 Small
Alistipes sp900021155; Alistipes; Rikenellaceae; Bacteroidales; Bacteroidia; Bacteroidota; HQ/100/0-BC07_bin.8	1.8834	10.1207	20.4577	0.929935	1.2462	23.8174	7.83045	5.01491	44.1793	2.55793	3.48173	9.94688	10.3184	8.62457	10.0531	12.6044	2.49726	0.168265	4.75147	35.2183	24.5931	14.8137	4.85911	4.38477	2.27696	26.6801	25.5124	23.9876	25.4594	23.7376	5.96914	21.8619	25.0285	26.4189	28.0561	16.5427	13.2844	28.9251	4.99519	5.48808	2.742	2.13359	5.88726	31.8645	3.15394	13.4548	2.50674	7.18849	6.19549
Bifidobacterium gallinarum; Bifidobacterium; Bifidobacteriaceae; Actinomycetales; Actinobacteria; Actinobacteriota; HQ/99/0-BC06_bin.15	11.3656	5.51288	9.22371	5.85895	2.32181	2.98886	10.3111	13.6336	7.96099	17.4994	10.2709	13.4649	16.5121	15.0157	9.54793	2.48767	10.4154	6.35047	12.1297	2.08827	5.22339	9.9262	7.75442	11.9628	10.2628	0.464964	4.86598	1.47528	18.0091	1.34558	25.7101	11.8333	10.6591	0.406425	4.60965	3.79966	1.30222	0.669686	6.40565	7.65949	10.5967	7.43417	1.87774	1.13207	1.4151	7.80918	4.90947	2.19436	5.16244
Bifidobacterium gallinarum; Bifidobacterium; Bifidobacteriaceae; Actinomycetales; Actinobacteria; Actinobacteriota; HQ/99/0-BC10_bin.13	5.61391	1.18222	8.31875	16.5545	2.4483	0.673989	1.18168	1.61457	0.900645	21.8835	1.21612	15.2414	2.08308	2.03591	1.09018	12.0574	2.58427	46.215	1.51872	0.393635	0.605056	1.24047	12.2852	3.35773	1.14605	1.25586	1.94761	8.77147	3.77985	0.385899	4.37494	4.13188	1.18728	0.250269	2.39145	1.50511	6.62887	5.24069	2.28307	8.51565	1.55354	10.9972	12.0313	7.97523	8.00763	12.5441	0.648746	0.358215	11.5266
g__Gemmiger_HQ/98/3-BC04_bin.5; Gemmiger; Ruminococcaceae; Oscillospirales; Clostridia; Firmicutes_A; HQ/98/3-BC04_bin.5	0.389995	0.342471	22.2174	2.44314	0.242191	44.7598	0.361125	0.533782	0.170018	0.130414	0.387652	6.66679	0.164241	20.6333	0.231315	0.748426	0.176384	2.21261	0.788307	41.7195	0.252655	0.151114	0.279581	0.434664	0.398103	0.263929	0.921988	0.49079	6.35802	29.9821	0.197265	0.412498	0.561692	0.170755	0.434523	0.230273	0.259984	13.0595	0.805867	0.252863	0.372642	0.22478	0.559717	0.384351	0.27394	0.448301	0.312171	59.0252	0.231929
g__Blautia_MQ/77/1-BC06_bin.26; Blautia; Lachnospiraceae; Lachnospirales; Clostridia; Firmicutes_A; MQ/77/1-BC06_bin.26	1.21354	19.0932	0.0346058	0.355967	33.8569	0.0611874	2.88708	2.31665	0.0974644	0.325879	8.00238	0.720846	0.272453	0.0492186	0.170992	1.94548	0.312827	0.221766	0.412253	0.0410809	0.274452	2.80846	0.891464	1.6611	3.34855	0.202428	0.122494	0.30168	0.109505	0.0606458	0.176395	0.347022	0.582241	5.24966	0.15094	8.96373	0.229061	0.103745	9.16429	14.2303	3.43127	3.80024	16.7068	2.59927	23.113	3.84185	25.788	0.113818	17.8392
g__Faecalibacterium_HQ/97/1-BC06_bin.90; Faecalibacterium; Ruminococcaceae; Oscillospirales; Clostridia; Firmicutes_A; HQ/97/1-BC06_bin.90	1.81577	5.49395	2.63745	5.0808	5.50769	0.413652	4.43109	4.95968	5.4962	2.62205	3.55611	3.18512	7.53309	3.83458	5.28211	0.928453	4.37865	0.162783	1.56346	0.498369	5.48984	3.10467	2.37977	4.81219	3.91288	2.6668	3.2564	1.23012	0.620215	0.547911	2.99404	5.62564	1.16471	2.29476	0.693714	7.00893	1.1233	0.378651	2.31468	6.45142	6.65773	5.49012	2.25499	2.91148	9.86939	2.44637	7.21496	0.356389	4.02899
g__Faecalibacterium_MQ/68/1-BC02_bin.193; Faecalibacterium; Ruminococcaceae; Oscillospirales; Clostridia; Firmicutes_A; MQ/68/1-BC02_bin.193	1.16215	3.02684	6.94013	9.45197	4.80225	0.521378	3.27371	3.01202	7.35155	2.85442	3.23974	4.33322	3.04664	2.55814	11.6376	0.603106	3.92268	0.0766286	2.02202	0.791761	2.71225	1.2144	2.52366	7.20411	9.55686	2.16434	2.59607	0.56284	0.535345	0.248895	2.69133	6.09207	0.534657	1.34039	2.02539	6.3064	1.23431	0.62779	4.48367	3.68003	4.75616	3.85918	4.44805	1.26396	3.73851	2.81818	5.27101	0.278855	3.73674
g__Faecalibacterium_HQ/95/3-BC05_bin.99; Faecalibacterium; Ruminococcaceae; Oscillospirales; Clostridia; Firmicutes_A; HQ/95/3-BC05_bin.99	2.15104	5.48011	2.95156	4.87124	4.40922	0.334745	4.87571	3.64365	4.8369	2.21212	2.939	2.84222	7.01028	3.25101	5.59757	0.627684	5.03264	0.0484398	1.27611	0.421659	6.14953	2.78255	1.69155	4.47932	4.14012	1.78777	3.72798	0.604968	0.455088	0.34632	3.81941	7.04832	1.04358	2.4721	0.803459	5.31343	1.11033	0.347578	2.29192	4.67424	5.01453	6.93126	2.7288	1.93434	7.11664	1.99913	5.15687	0.268519	2.93852
Bifidobacterium gallinarum; Bifidobacterium; Bifidobacteriaceae; Actinomycetales; Actinobacteria; Actinobacteriota; MQ/68/0-BC09_bin.4	3.1282	0.943069	3.9623	6.58988	1.11798	0.5328	1.42839	1.89863	1.08219	9.8491	1.43647	6.88021	2.32375	2.17374	1.30676	4.6049	1.93343	17.3665	1.69514	0.344961	0.714236	1.42307	5.26501	2.38208	1.39847	0.535092	1.17241	3.36273	3.11537	0.269162	4.02663	2.64437	1.46562	0.1408	1.31043	0.903259	2.48196	1.95066	1.4348	3.85373	1.55128	4.67673	4.5264	3.0098	3.05381	5.31555	0.692948	0.338847	4.69768
Bifidobacterium gallinarum; Bifidobacterium; Bifidobacteriaceae; Actinomycetales; Actinobacteria; Actinobacteriota; MQ/56/0-BC02_bin.97	3.84026	1.77161	3.44724	3.35624	0.923115	0.97029	3.2244	4.20609	2.4885	7.19352	3.19709	5.47767	5.16035	4.67628	2.92858	2.03583	3.32328	6.3833	3.72722	0.649198	1.60897	3.05	3.411	3.89305	3.11246	0.26398	1.63619	1.26368	5.65466	0.438505	8.06225	3.93524	3.21519	0.146714	1.60853	1.27197	1.09028	0.743589	2.14726	3.12551	3.28499	3.31984	1.77708	1.10632	1.20698	3.52352	1.51502	0.686606	2.65212
g__Gemmiger_HQ/99/0-BC06_bin.137; Gemmiger; Ruminococcaceae; Oscillospirales; Clostridia; Firmicutes_A; HQ/99/0-BC06_bin.137	2.53488	0.621817	0.223811	1.33496	0.755831	0.222833	8.63727	10.8575	0.99714	1.23741	5.66947	1.518	2.27495	0.77346	3.76475	1.00871	2.56955	0.0938164	1.57159	0.330581	2.8615	17.827	1.5379	3.59241	6.82587	0.928917	1.49322	1.39484	1.52763	0.373182	1.82748	1.49098	0.69846	0.753547	2.97599	1.17186	1.47211	0.8524	11.5599	4.71779	4.33093	2.70646	2.25118	2.95671	1.0458	2.73883	1.13473	0.616458	1.20765
g__Blautia_A_HQ/97/1-BC03_bin.43; Blautia_A; Lachnospiraceae; Lachnospirales; Clostridia; Firmicutes_A; HQ/97/1-BC03_bin.43	7.029	9.66914	0.0764057	1.98755	9.65609	0.0752233	0.916565	4.97813	0.169432	1.33799	6.64128	0.721216	0.61229	0.4583	0.843845	3.82244	1.86701	0.118759	0.948104	0.146244	1.87413	0.706194	1.59645	0.468061	1.2145	0.853923	0.25092	0.978409	0.216934	0.0756374	0.725183	0.513075	4.15377	2.06304	1.41364	3.79447	1.57391	0.130083	0.704495	4.7183	1.19591	3.64035	1.11537	0.930405	4.958	2.2613	5.50352	0.115517	5.15472
g__Gemmiger_MQ/80/0-BC08_bin.25; Gemmiger; Ruminococcaceae; Oscillospirales; Clostridia; Firmicutes_A; MQ/80/0-BC08_bin.25	8.09828	0.1933	0.157592	4.78155	0.229329	0.151199	7.53682	8.33591	0.739774	1.00534	4.63897	1.22012	1.83422	0.588709	0.648396	0.637502	0.438106	0.0660239	0.41525	0.276782	6.1869	3.5629	1.19328	2.58117	5.30187	0.276244	1.09939	1.78242	1.60239	0.259714	1.41178	0.901147	2.15837	0.371008	0.792303	0.612428	0.983369	0.57486	8.75462	2.01318	3.13874	3.14603	2.06125	2.20224	1.19331	3.70199	0.607067	0.4412	2.29529
Acutalibacter sp000435395; Acutalibacter; Acutalibacteraceae; Oscillospirales; Clostridia; Firmicutes_A; MQ/81/0-BC07_bin.44	3.82958	0.839964	1.82624	2.05222	0.72558	0.295305	2.31663	2.84946	0.370449	1.83198	1.61539	0.754417	3.48359	3.02311	2.41297	0.912853	4.1318	0.0317965	1.02271	0.139076	0.829294	0.602379	1.42442	2.16399	2.22775	1.07542	0.274076	0.76208	1.55586	0.457137	1.46456	0.772848	1.45668	4.94974	0.391623	0.648977	0.415322	0.40078	1.87383	1.38548	2.68125	1.60051	0.723235	0.989844	0.764913	1.53446	0.641125	0.391312	0.996367
f__CAG-727_HQ/96/0-BC10_bin.135; f__CAG-727_HQ/96/0-BC10_bin.135; CAG-727; 4C28d-15; Clostridia; Firmicutes_A; HQ/96/0-BC10_bin.135	2.98415	0.170305	0.139829	1.18724	0.0554447	0.0194898	0.295689	0.266025	0.318757	1.1002	2.67971	0.94979	4.33045	0.710876	8.39961	1.77187	5.09015	0.018021	4.55089	0.0321858	0.499393	2.18705	0.414683	1.24606	3.16125	0.58146	0.129734	0.218242	0.720488	0.0202717	0.272026	3.23999	0.474871	0.08331	0.706462	0.712473	0.306467	0.149619	0.195284	0.07975	2.92738	2.72321	0.5726	5.57508	0.287271	1.88286	0.269336	0.0319284	0.0467146
Akkermansia muciniphila; Akkermansia; Akkermansiaceae; Verrucomicrobiales; Verrucomicrobiae; Verrucomicrobiota; HQ/98/0-BC08_bin.2	0.0355442	0.0169484	0.0856335	0.00617742	0.0273891	1.11415	0.00568302	0.0030427	0.366725	0.0279176	0.0184539	0.0145352	0.0151195	0.0823687	0.599303	0.0284947	0.00268791	0.00842191	0.0833434	1.62124	0.789213	0.00177968	0.0249749	0.0027372	0.0251575	18.6114	10.8347	1.5024	1.43834	8.91026	0.0130773	0.0980497	1.86394	0.0649793	0.0261652	0.0140992	11.038	10.4392	0.52515	0.0608184	0.0054677	0.00737656	0.0336126	0.0105087	0.0189422	0.0312004	0.0410611	0.833877	0.0702352
CAG-1435 sp000433775; CAG-1435; CAG-314; 4C28d-15; Clostridia; Firmicutes_A; HQ/93/0-BC08_bin.4	1.28621	0.0928243	0.0121622	0.03705	0.0627172	0.0137193	0.224997	0.0399292	0.995018	0.276461	0.979969	0.596032	1.06726	0.884769	1.525	0.555682	2.46463	0.0178795	8.57907	0.0240496	4.53867	0.0326027	0.326065	2.43632	0.351998	2.56796	4.65098	2.62079	0.0289313	0.0226922	0.309888	0.533151	2.05659	0.961281	5.15301	8.09343	4.88605	2.6776	0.528308	0.0479449	0.390572	2.37759	0.664583	0.0421139	0.182259	1.07732	0.695025	0.02193	0.0483469
Escherichia flexneri; Escherichia; Enterobacteriaceae; Enterobacterales; Gammaproteobacteria; Proteobacteria; HQ/100/0-BC01_bin.62	9.74941	0.0849768	0.41203	0.0197287	0.0625563	8.62297	0.00872541	0.0442582	0.14547	0.070273	0.0450688	0.0113576	0.0506769	0.0938052	0.0690073	0.243054	0.457526	2.43846	1.62789	1.3476	0.132721	0.0542893	0.113345	0.320433	0.191395	9.59508	0.381953	0.507402	0.94973	15.966	0.258668	0.345623	1.71911	0.0871893	0.801987	0.123335	0.0523796	1.55154	0.0583355	0.120225	0.196518	0.0613251	0.026182	0.0306584	2.44349	0.241689	0.813023	2.69859	0.436096
g__Gemmiger_HQ/99/0-BC05_bin.46; Gemmiger; Ruminococcaceae; Oscillospirales; Clostridia; Firmicutes_A; HQ/99/0-BC05_bin.46	0.212931	0.127747	0.0789683	0.159561	0.122704	0.203476	0.207498	0.253274	0.138184	0.808142	0.223981	0.526002	0.14772	0.396687	0.49445	0.759349	11.3838	0.0289209	0.193361	0.107544	0.139048	0.140536	0.153761	5.90374	0.266672	0.227539	0.224162	7.01391	0.109059	0.0741824	4.60818	2.86854	0.133518	0.120537	6.29186	0.161518	5.2738	1.4496	0.271765	0.177376	8.64387	0.997901	0.150067	0.420804	0.195868	0.109465	0.201004	0.114319	0.11386
Bifidobacterium pseudolongum_A; Bifidobacterium; Bifidobacteriaceae; Actinomycetales; Actinobacteria; Actinobacteriota; MQ/94/9-BC01_bin.99	0.804469	1.28303	1.04486	1.48075	0.947104	0.624739	0.369645	1.98738	2.05212	2.02517	0.467269	1.16081	1.396	5.2961	1.95513	2.18622	0.537401	1.64581	0.73575	0.573661	2.9942	0.412684	3.26894	0.905959	1.99858	0.0608479	0.258756	1.65195	1.20005	0.735968	3.40853	0.655695	0.476233	0.0659136	0.976818	1.22692	0.0872193	0.080864	1.17416	0.774636	1.97365	1.03998	0.640947	0.451349	0.411444	1.17734	0.612018	1.78966	1.2234
Bifidobacterium pseudolongum_A; Bifidobacterium; Bifidobacteriaceae; Actinomycetales; Actinobacteria; Actinobacteriota; HQ/100/1-BC04_bin.195	0.480721	1.24723	0.80876	1.41687	0.978647	0.593044	0.0224685	1.73624	2.01335	1.57159	0.13246	0.765032	0.936802	5.43356	1.87438	2.38066	0.212002	1.51903	0.37838	0.571435	3.215	0.0754802	3.40084	0.565107	1.88316	0.0454576	0.106161	1.80068	0.662199	0.787102	2.86725	0.285933	0.139956	0.058544	0.935528	1.25768	0.0301927	0.0520568	1.08222	0.575587	1.83797	0.871432	0.636988	0.448871	0.390666	1.02326	0.509871	1.96011	1.16713
g__Fusicatenibacter_HQ/96/2-BC04_bin.170; Fusicatenibacter; Lachnospiraceae; Lachnospirales; Clostridia; Firmicutes_A; HQ/96/2-BC04_bin.170	1.2663	1.22356	0.0477897	1.49849	0.162123	0.068299	0.912352	1.42498	0.106473	0.393299	0.277587	0.890958	1.84685	0.780629	1.76111	1.45287	2.05662	0.0583386	0.477092	0.0218743	2.6139	0.202927	1.03206	1.65097	1.48683	1.03062	0.587891	0.240866	0.0260438	0.0187155	0.634686	0.261966	2.53426	0.107034	0.168688	0.344411	1.51174	0.0538706	0.967582	0.943261	1.08409	1.62596	0.214895	0.268164	0.390409	0.347304	1.85363	0.0491012	0.462342
g__UBA11940_MQ/85/0-BC06_bin.111; UBA11940; CAG-727; 4C28d-15; Clostridia; Firmicutes_A; MQ/85/0-BC06_bin.111	0.0196299	2.23745	0.00223587	0.294776	0.106795	0.00444983	0.954101	1.25083	0.0991066	0.044902	0.0242149	0.0211697	1.49704	0.00404952	1.11656	0.231815	0.0526109	0.0104318	0.0221548	0.00676062	2.36421	0.242794	0.0230453	1.62982	0.868659	0.0779256	1.12707	0.0451221	0.0277476	0.00602831	0.326574	2.98692	0.0103933	2.35074	0.0902597	2.06712	2.44406	0.0358721	2.76597	0.883803	1.46757	1.44081	0.198243	4.01559	0.343849	0.824438	0.392207	0.0167594	0.00658772
f__Oscillospiraceae_HQ/99/2-BC05_bin.26; f__Oscillospiraceae_HQ/99/2-BC05_bin.26; Oscillospiraceae; Oscillospirales; Clostridia; Firmicutes_A; HQ/99/2-BC05_bin.26	0.0820676	0.105723	0.00958377	0.0282123	0.0629456	0.0257071	1.93159	0.157888	1.04604	0.201881	0.494523	0.319802	0.751852	1.36464	1.5024	0.234892	2.44789	0.0102526	5.58608	0.032057	0.214873	2.76482	0.826728	0.188604	0.152302	0.348778	0.0763334	0.583375	2.1009	0.0232627	0.635149	0.14924	0.904281	0.0374844	3.14172	0.0416016	2.23848	2.76115	0.151217	0.041788	0.382747	0.324604	0.125005	1.38728	0.0828934	0.191467	0.07102	0.0632385	0.0617163
g__Agathobaculum_MQ/69/0-BC06_bin.67; Agathobaculum; Butyricicoccaceae; Oscillospirales; Clostridia; Firmicutes_A; MQ/69/0-BC06_bin.67	0.0320738	0.280287	0.0146051	0.241741	0.175558	0.108033	0.555195	0.106173	0.0427934	0.0355204	0.0836017	0.0604522	0.0297607	0.5523	0.0612289	0.065305	0.0395757	0.0145694	0.0817576	0.171922	0.0542145	3.16695	1.94004	0.0782031	0.0787548	0.452213	6.84917	1.61602	0.519697	0.157776	0.0454048	0.114506	0.0494228	0.0492101	2.23671	0.0438303	0.0738193	0.115582	0.195375	0.0563569	0.0547195	0.0369568	8.57968	2.2614	0.17495	0.0508378	0.0617487	0.0558812	4.53002
g__Negativibacillus_HQ/94/2-BC03_bin.90; Negativibacillus; Ruminococcaceae; Oscillospirales; Clostridia; Firmicutes_A; HQ/94/2-BC03_bin.90	1.01914	1.89162	0.741693	1.01005	0.834827	0.020714	0.203426	1.0363	0.381883	0.941534	0.338769	0.243862	0.509558	0.084885	0.227993	1.85707	0.320567	0.0108921	1.1773	0.0968985	0.515522	0.222117	0.448391	1.17491	1.29323	0.29919	0.452942	0.32215	0.538824	1.29398	0.692036	0.386787	0.471659	0.411937	0.492063	0.987912	0.588035	0.36968	0.509073	0.638546	1.40925	1.25119	0.413016	0.443865	1.68511	0.868901	0.95765	0.692691	0.993955
g__Ruminococcus_G_HQ/93/1-BC09_bin.81; Ruminococcus_G; Lachnospiraceae; Lachnospirales; Clostridia; Firmicutes_A; HQ/93/1-BC09_bin.81	0.438853	0.686371	0.029425	0.704257	0.669655	0.0148689	3.01713	0.61427	0.154237	0.175113	2.57139	0.133814	1.18754	0.021775	0.759442	0.590038	2.16041	0.0188108	0.953479	0.0189213	0.367955	0.124033	0.40402	1.47621	1.32984	0.223476	0.0961928	0.0479942	0.0255241	0.032621	0.261318	0.52175	0.328822	1.14313	0.460086	0.803041	1.07785	0.0570829	1.1366	1.19434	1.47697	1.7196	0.330938	0.526031	0.453488	0.722859	1.04945	0.0229073	0.439169
g__An200_MQ/68/0-BC06_bin.55; An200; Acutalibacteraceae; Oscillospirales; Clostridia; Firmicutes_A; MQ/68/0-BC06_bin.55	0.257864	0.320842	0.173421	0.660247	6.32794	0.0403163	0.648519	0.23045	1.06009	0.175773	0.0981388	0.202459	0.10482	0.0945183	0.471107	0.223562	0.154741	0.0108789	0.370943	0.192003	0.872642	0.924429	3.74042	0.248807	0.111106	0.425121	2.88371	0.596922	0.145219	0.14698	0.1363	0.666317	0.270687	0.18324	0.460538	0.0913368	0.101708	0.178894	1.54923	0.141828	0.208861	0.0856136	3.61134	0.710225	1.28228	0.234822	0.157979	0.0623809	0.657634
Lactobacillus crispatus; Lactobacillus; Lactobacillaceae; Lactobacillales; Bacilli; Firmicutes; HQ/99/0-BC04_bin.192	0.44734	0.517898	0.0969694	0.121389	1.67225	0.089428	0.551071	0.133362	0.072415	0.0168801	0.95014	0.143858	0.213798	0.106287	0.121523	1.35503	0.142016	2.52758	0.158939	0.0935065	0.324333	0.861997	6.11202	0.256987	0.30496	0.495667	0.683395	1.87902	0.0810719	0.0141924	0.0820999	0.17353	0.15501	0.582725	2.11397	0.225133	1.37308	0.0666932	0.957145	0.622037	0.21354	0.29409	1.4833	0.682396	0.18124	0.446654	0.750024	0.253798	0.631461
Flavonifractor sp002161215; Flavonifractor; Oscillospiraceae; Oscillospirales; Clostridia; Firmicutes_A; MQ/78/2-BC01_bin.64	0.641807	1.87159	0.0403812	0.341481	0.147042	0.0181384	1.2203	0.879145	0.896239	0.882315	1.49855	0.698287	0.550199	0.0593723	0.571265	0.286982	0.856106	0.0132961	0.425523	0.0276439	1.24187	0.95176	0.871016	1.24612	1.77391	0.116517	0.254376	0.079112	0.234927	0.0515686	0.688233	0.204831	0.440333	1.51077	0.512785	0.975512	0.194476	0.0372877	0.535759	0.456945	0.529833	1.14517	0.206984	0.320772	2.02205	0.887096	1.10295	0.0301839	0.878773
f__Oscillospiraceae_MQ/88/1-BC06_bin.73; f__Oscillospiraceae_MQ/88/1-BC06_bin.73; Oscillospiraceae; Oscillospirales; Clostridia; Firmicutes_A; MQ/88/1-BC06_bin.73	0.11047	0.178797	0.040527	0.0683663	0.154178	0.0744104	1.51452	0.182671	0.770469	0.184657	0.450055	0.288432	0.595845	1.11093	1.13069	0.251188	1.93589	0.0175389	4.41235	0.149165	0.193164	2.16478	0.661302	0.195989	0.163433	0.278157	0.0867673	0.486637	1.65519	0.100989	0.524747	0.142598	0.755521	0.0952099	2.48199	0.0965703	1.7068	2.16862	0.177567	0.0936813	0.336093	0.312696	0.157627	1.11164	0.148725	0.204341	0.146274	0.17777	0.15484
Rubneribacter badeniensis; Rubneribacter; Eggerthellaceae; Coriobacteriales; Coriobacteriia; Actinobacteriota; HQ/98/4-BC06_bin.140	0.271666	0.643897	0.818515	0.660146	0.14527	0.881839	1.33242	0.83491	0.438303	0.826243	2.23932	0.422598	0.65484	0.620966	0.445779	0.9122	0.461661	0.0157006	0.437365	0.445542	0.511803	0.994629	0.359521	0.819325	0.690493	0.878323	0.329908	0.246671	0.7297	0.604073	0.388997	0.33942	0.524033	1.39105	0.247526	0.695725	0.227757	0.112787	0.624196	0.463166	0.645607	0.580705	0.530043	0.524789	0.534292	0.726483	0.604988	0.395767	0.640599
Blautia sp002161285; Blautia; Lachnospiraceae; Lachnospirales; Clostridia; Firmicutes_A; MQ/89/2-BC10_bin.138	0.261917	0.689323	0.0598375	0.160258	1.1839	0.081877	0.132627	0.260829	0.0518165	0.0813912	0.555847	0.278331	0.0709634	0.0199394	0.218166	0.435911	0.434612	0.0290578	0.375983	0.0182836	0.0937827	0.22475	0.193135	0.434563	0.188756	0.104026	0.128868	1.32142	0.0757799	0.0306474	0.162482	0.160744	0.532404	6.48072	0.1476	0.643968	1.57652	0.0548949	1.16162	0.610225	0.367894	0.345347	1.05707	0.164527	0.826733	0.446478	1.13553	0.0313941	0.642432
g__Gemmiger_MQ/81/1-BC05_bin.63; Gemmiger; Ruminococcaceae; Oscillospirales; Clostridia; Firmicutes_A; MQ/81/1-BC05_bin.63	1.13659	0.142847	0.0201048	0.399997	0.0139228	0.015272	0.481194	0.87045	0.129449	0.988977	3.42751	1.24382	0.179325	0.0724173	0.346038	0.214567	1.38207	0.00915998	0.079201	0.0134264	0.891762	0.608487	0.955223	2.18375	0.721359	0.0561338	0.192088	0.0950621	0.0787365	0.0137652	2.05964	0.774726	0.227016	0.0496367	0.541821	0.0392269	0.132205	0.106964	1.21978	1.04424	1.90195	0.93506	0.0577576	0.337171	0.102481	0.557762	0.0725541	0.0294522	0.0319907
f__CAG-74_MQ/75/1-BC10_bin.88; f__CAG-74_MQ/75/1-BC10_bin.88; CAG-74; Christensenellales; Clostridia; Firmicutes_A; MQ/75/1-BC10_bin.88	0.839693	0.532128	0.0076117	0.0370673	0.12613	0.0110358	1.87842	0.0775803	0.0864331	0.391574	1.5356	0.339501	1.88998	0.201683	0.891893	0.66184	0.547243	0.00720196	1.06468	0.42487	0.0763132	0.565182	0.458928	1.00686	0.656006	0.211402	0.745605	0.410488	0.448985	0.0344692	0.894288	0.73505	0.381139	0.029992	0.949048	0.663627	0.718095	0.42657	0.570419	0.0613368	0.73033	1.40215	0.762565	1.52408	0.571953	0.593367	0.155409	0.0244057	0.151022
Flavonifractor sp002161215; Flavonifractor; Oscillospiraceae; Oscillospirales; Clostridia; Firmicutes_A; MQ/64/0-BC06_bin.117	0.351131	1.30549	0.0440645	0.33186	0.183772	0.037556	1.62808	0.907031	0.702543	0.655948	0.827586	0.476444	0.448327	0.0657139	0.53207	0.229449	0.671932	0.0130978	0.401284	0.0571653	1.07397	2.06145	0.649429	1.04209	1.6398	0.11353	0.262056	0.0841878	0.183398	0.0579638	0.46396	0.210534	0.27449	1.72496	0.468683	0.787496	0.177791	0.0663818	1.11175	0.450853	0.430559	0.730172	0.179235	0.274829	1.37528	0.656797	0.897276	0.0479968	0.616366
g__Fournierella_HQ/96/2-BC07_bin.20; Fournierella; Ruminococcaceae; Oscillospirales; Clostridia; Firmicutes_A; HQ/96/2-BC07_bin.20	0.494378	0.0892	0.0120107	0.0392422	0.0857924	1.78848	0.102414	0.0466406	0.122947	0.976469	0.0606439	0.624283	0.0503951	0.157235	1.57464	0.108687	0.0728931	0.0099326	2.98911	0.198197	0.0405936	0.0240425	0.0745307	0.391342	0.056077	0.292948	1.19508	7.14025	0.812116	0.0551794	0.979705	1.45786	1.18702	0.0428258	0.608345	0.0429491	0.825705	0.734779	0.135783	0.0448626	0.0507037	0.0642489	0.46064	0.0565807	0.0654297	0.739377	0.0743753	0.670801	0.0999755
g__Anaerostipes_HQ/99/2-BC01_bin.54; Anaerostipes; Lachnospiraceae; Lachnospirales; Clostridia; Firmicutes_A; HQ/99/2-BC01_bin.54	1.77742	1.33195	0.137542	0.914088	1.83602	0.0149064	0.199834	0.630464	0.0491289	0.208036	0.901839	0.335021	0.33731	0.162017	0.0716229	1.24275	0.342056	2.87833	1.12039	0.0336862	0.089502	0.172297	1.81808	0.337042	1.2104	0.0773975	0.0289465	0.0899899	0.141529	0.0081932	0.313418	0.101322	0.441041	3.74704	0.114158	0.273399	0.207661	0.0768429	0.0516379	1.01075	0.098662	1.18385	0.132506	0.129725	0.146955	0.303442	0.285599	0.0471007	0.670013
f__Lachnospiraceae_HQ/92/1-BC08_bin.120; f__Lachnospiraceae_HQ/92/1-BC08_bin.120; Lachnospiraceae; Lachnospirales; Clostridia; Firmicutes_A; HQ/92/1-BC08_bin.120	0.801168	0.031174	0.195618	2.08084	0.152724	0.00685132	0.0594146	0.545807	0.847005	0.127187	1.15759	0.862434	0.794549	0.196092	0.0340075	0.919139	0.227437	0.00956048	0.61018	0.00819892	0.063168	0.134297	0.345037	1.0167	1.18549	0.0677316	0.0871954	0.0341856	0.0711644	0.0103477	0.663714	0.012373	0.51976	4.22041	0.312314	1.91407	0.161584	0.0357512	0.0706152	0.129518	1.03491	0.32264	0.162636	0.0920245	1.37531	0.656865	1.49968	0.0107735	1.68438
f__Lachnospiraceae_MQ/89/1-BC03_bin.47; f__Lachnospiraceae_MQ/89/1-BC03_bin.47; Lachnospiraceae; Lachnospirales; Clostridia; Firmicutes_A; MQ/89/1-BC03_bin.47	0.693882	0.085499	0.176602	1.81488	0.14385	0.0102415	0.105134	0.491562	0.693873	0.252016	0.981149	1.0939	0.683377	0.266463	0.0580404	1.38606	0.253892	0.0167925	0.72723	0.0141663	0.103925	0.119128	0.356017	1.65595	1.00509	0.0844076	0.0535658	0.0683855	0.101227	0.0240482	0.571919	0.0147741	0.221851	3.64388	0.291505	1.66399	0.162376	0.0355267	0.131217	0.146269	0.928418	0.400336	0.252784	0.0870242	1.1963	0.713728	1.34544	0.0199393	1.87218
Lactobacillus crispatus; Lactobacillus; Lactobacillaceae; Lactobacillales; Bacilli; Firmicutes; HQ/93/4-BC08_bin.20	0.388648	0.444148	0.0773531	0.0907784	1.44968	0.0734351	0.450387	0.102705	0.0518809	0.011524	0.799593	0.112946	0.172158	0.0718352	0.0953034	1.18374	0.114984	2.19134	0.128632	0.0793486	0.266258	0.683192	5.11036	0.206876	0.237166	0.414017	0.586049	1.67866	0.0632245	0.00969844	0.0648283	0.134268	0.129046	0.504204	1.79162	0.203662	1.15536	0.0528384	0.811552	0.528369	0.169275	0.224207	1.25023	0.53838	0.152612	0.385381	0.628339	0.198763	0.52722
g__Blautia_HQ/94/0-BC04_bin.119; Blautia; Lachnospiraceae; Lachnospirales; Clostridia; Firmicutes_A; HQ/94/0-BC04_bin.119	0.0393763	0.0321847	1.3422	0.017801	0.0366166	0.69241	0.0296467	0.0329996	0.00705025	0.00578921	0.0514946	0.0548371	0.0132843	0.581378	0.0148105	0.197195	0.0178963	0.00544374	0.0697705	0.334849	0.0193971	0.0296075	0.0249894	0.0306821	0.0320029	0.549417	0.707367	0.139617	1.07325	0.324122	0.0146522	0.10962	0.0313378	0.116559	2.13345	0.0422628	3.06392	9.2579	0.0429143	0.0245247	0.0246526	0.0250611	0.0516427	0.0124056	0.0467433	0.0402974	0.0442188	1.73593	0.0277058
g__Ruminococcus_G_HQ/92/1-BC01_bin.127; Ruminococcus_G; Lachnospiraceae; Lachnospirales; Clostridia; Firmicutes_A; HQ/92/1-BC01_bin.127	0.511644	0.21596	0.0390478	0.453975	0.184361	0.0109467	1.85498	0.369376	0.0875856	0.234741	2.20007	0.101686	0.694076	0.0228979	0.580081	0.762838	1.27087	0.013126	0.552359	0.0144415	0.249168	0.0786513	0.225167	0.82986	1.97426	0.14759	0.093409	0.042163	0.0220581	0.0165684	0.172101	0.344493	0.400705	0.609773	0.344943	0.409999	1.02315	0.0294477	0.622777	0.60018	0.815345	1.4331	0.156372	0.287184	0.0606528	0.427668	0.43753	0.0220666	0.1123
f__CAG-74_MQ/83/1-BC03_bin.150; f__CAG-74_MQ/83/1-BC03_bin.150; CAG-74; Christensenellales; Clostridia; Firmicutes_A; MQ/83/1-BC03_bin.150	0.162851	1.10794	0.00660211	0.00775711	0.0178269	0.00660426	0.711659	0.421172	0.995897	0.73998	1.43282	0.27932	0.618569	0.0532842	0.322169	1.8636	0.899628	0.00753955	1.31323	0.00634383	0.428645	0.849456	0.194763	0.401761	0.322118	0.299314	0.908003	0.24005	0.845994	0.00863185	0.443302	0.569978	0.124085	0.0199572	0.254953	0.937404	0.307768	0.0410535	0.277862	0.231491	0.792305	0.747807	0.0740371	0.720612	0.0144075	0.411054	0.762018	0.0109463	0.00696667
g__CAG-110_MQ/76/0-BC07_bin.18; CAG-110; Oscillospiraceae; Oscillospirales; Clostridia; Firmicutes_A; MQ/76/0-BC07_bin.18	0.615144	0.0367046	0.00239642	0.00902506	0.0116878	0.00476653	0.138174	0.224458	0.411111	0.190332	0.251002	0.0510087	1.07578	0.359445	0.0873356	0.325261	0.618558	0.00356657	2.69487	0.00728159	0.104489	0.12822	0.230105	0.379507	0.757637	1.00979	0.959599	1.27065	2.78733	0.0793686	0.062624	0.497511	0.161811	0.127485	0.265673	0.0435997	0.710605	1.92067	0.332316	0.145518	0.389772	0.323193	0.0743716	0.15856	0.0150153	0.301758	0.420778	1.71465	0.00924544
g__Eisenbergiella_MQ/85/2-BC08_bin.65; Eisenbergiella; Lachnospiraceae; Lachnospirales; Clostridia; Firmicutes_A; MQ/85/2-BC08_bin.65	0.336608	0.735188	0.484604	0.260432	0.359155	0.339345	0.845619	0.307331	0.132636	0.049925	0.597233	0.424366	0.79683	0.140901	0.356159	0.42421	0.786094	0.00613494	0.229618	0.111781	0.584038	0.217031	0.404197	0.269501	0.428202	0.201445	0.225245	0.211396	0.312998	0.31905	0.215105	0.462177	0.632795	1.75171	0.407826	0.768174	0.515774	0.206799	0.542097	1.01418	0.619483	0.471128	0.424264	0.894652	0.178964	0.443387	0.419396	0.514842	0.439714
g__Agathobaculum_MQ/84/2-BC06_bin.56; Agathobaculum; Butyricicoccaceae; Oscillospirales; Clostridia; Firmicutes_A; MQ/84/2-BC06_bin.56	0.0833708	1.12094	0.113049	3.83114	0.319827	0.0166589	0.566991	1.96428	0.540076	0.254193	0.452354	0.548448	0.361228	0.161183	0.0721705	0.224761	0.248815	0.00749268	0.0789852	0.0253845	0.0917983	1.96589	0.672107	0.172319	0.233084	0.234236	0.153895	0.0699956	0.135122	0.0280631	0.58253	0.0886431	0.0647044	0.62986	0.160398	0.527583	0.15186	0.0275521	0.0936978	0.125084	0.76722	0.120872	0.238289	0.28749	0.700249	0.40986	0.106428	0.0180345	0.307488
Ruthenibacterium sp002315015; Ruthenibacterium; Ruminococcaceae; Oscillospirales; Clostridia; Firmicutes_A; MQ/83/3-BC08_bin.49	0.0594442	0.0398977	0.0417056	0.0257601	0.0997036	0.243425	0.0289699	1.00926	0.0399918	0.0192648	0.0320823	0.0741512	0.0181628	0.715698	1.16267	0.345066	0.0302008	2.49563	0.919729	0.0260789	1.80731	0.0503108	0.0753061	0.0661921	0.0433909	0.0370455	0.0697533	0.291187	0.179744	0.05587	0.0395604	0.0267611	6.86225	0.082432	1.23784	0.0375902	0.691464	0.0342416	0.110357	0.045551	0.59059	0.0325148	0.129446	0.0181201	0.0555344	0.0365819	0.0684209	0.0360548	0.0325305
g__Ruthenibacterium_MQ/72/1-BC02_bin.155; Ruthenibacterium; Ruminococcaceae; Oscillospirales; Clostridia; Firmicutes_A; MQ/72/1-BC02_bin.155	0.193404	0.0609905	1.38446	0.107451	1.89166	0.0315062	0.0622379	0.0410268	0.992766	0.0238304	0.0490741	0.0268717	0.0508258	0.0609599	0.12702	0.423339	0.0504671	0.871888	0.179176	0.127897	0.0537873	0.0562584	0.870006	0.122279	0.124372	0.0433438	0.973629	0.34737	0.457385	1.06356	0.0627478	0.0907245	0.122313	0.112716	0.0724505	0.0916247	0.13867	0.142795	2.51962	0.35052	0.0893627	0.0366271	2.62099	0.086567	0.133366	0.161295	0.396058	0.308175	0.0585068
Eubacterium_E sp002161065; Eubacterium_E; Lachnospiraceae; Lachnospirales; Clostridia; Firmicutes_A; MQ/82/0-BC01_bin.108	1.27698	1.46524	0.00468203	1.10273	0.269854	0.0062051	0.728984	0.298344	0.0236282	0.1171	0.514149	0.486267	0.231882	0.0525631	0.0437459	1.50764	0.786952	0.01031	0.278207	0.00490188	0.153519	0.0271689	0.216136	0.0966129	0.186961	0.0621558	0.0582075	0.0177767	0.0112691	0.00696633	0.549529	0.0332371	0.287054	1.35018	0.10719	0.579359	0.169099	0.118483	0.130486	0.408345	1.02427	0.234999	0.0780024	0.284293	0.360705	1.25505	0.50928	0.0150192	0.365898
Sellimonas sp002161525; Sellimonas; Lachnospiraceae; Lachnospirales; Clostridia; Firmicutes_A; MQ/88/3-BC03_bin.113	0.84253	0.176269	0.109408	0.423879	0.266759	0.209948	0.135264	0.322371	0.0331628	0.185215	0.508484	0.354011	0.0638073	0.27134	0.176548	1.97348	0.193119	0.115972	0.225461	0.352983	0.112003	0.0915711	0.51588	0.619217	0.325406	0.0362033	0.251225	0.305622	0.0946232	0.211871	0.299188	0.139696	0.384841	0.571402	0.494146	0.634499	0.356233	0.300347	0.266288	0.584608	0.675374	0.338778	0.208628	0.114097	0.366787	0.568516	0.769307	0.341728	0.290043
g__UBA1417_HQ/97/0-BC05_bin.93; UBA1417; Acutalibacteraceae; Oscillospirales; Clostridia; Firmicutes_A; HQ/97/0-BC05_bin.93	0.336228	0.286085	0.224277	0.410881	0.0932733	0.295111	0.574891	0.42932	0.177444	0.145227	0.674562	0.213979	0.937924	0.332434	0.136174	0.37339	1.83342	0.0108704	0.193462	0.0831208	0.189087	0.74205	0.286258	0.217065	0.382213	0.0764782	0.0706974	0.141517	0.277634	0.110579	0.239941	0.254813	0.164297	0.369939	0.142402	0.541439	0.762301	0.118937	0.332445	0.41649	0.236388	0.442465	0.251902	0.472099	0.359075	0.353975	0.391826	0.151036	0.339977
g__CAG-180_HQ/99/0-BC03_bin.157; CAG-180; Acutalibacteraceae; Oscillospirales; Clostridia; Firmicutes_A; HQ/99/0-BC03_bin.157	0.160992	0.581479	0.00998513	0.171092	0.0397956	0.0545877	0.225157	0.0320386	0.014978	0.539502	0.0563985	0.291697	0.0322098	0.560822	0.0219389	0.701569	0.551337	0.016721	0.0348613	0.0895115	0.330595	0.495027	0.289774	0.530873	0.0643268	0.197548	0.0233566	1.26672	0.442393	0.0159086	0.293749	0.281069	0.998649	0.0310406	0.228603	0.276063	0.610162	0.997937	0.0423902	0.0230929	0.525729	0.648175	0.469391	1.19273	0.056678	0.605299	0.0501178	0.591996	0.044891
g__UBA1417_HQ/93/0-BC08_bin.52; UBA1417; Acutalibacteraceae; Oscillospirales; Clostridia; Firmicutes_A; HQ/93/0-BC08_bin.52	0.329249	0.363299	0.28909	0.389897	0.102958	0.342392	0.514962	0.436896	0.185748	0.143275	0.599847	0.202465	0.963035	0.307593	0.115977	0.77893	0.269084	0.00602148	0.155163	0.354217	0.172698	0.689954	0.282966	0.200809	0.353439	0.0647365	0.0812286	0.111943	0.324535	0.149569	0.69414	0.224045	0.586584	0.360644	0.119096	0.529369	0.735665	0.105285	0.304951	0.405575	0.228559	0.474616	0.232326	0.410198	0.344046	0.31368	0.385562	0.129908	0.32255
g__Eisenbergiella_MQ/65/0-BC06_bin.35; Eisenbergiella; Lachnospiraceae; Lachnospirales; Clostridia; Firmicutes_A; MQ/65/0-BC06_bin.35	0.00973296	0.0994533	0.00249651	0.0508238	0.0193727	0.00706106	6.41965	0.0334847	0.0846336	0.00213203	0.536162	0.0104195	1.01031	0.0735335	0.196852	0.168274	0.0872019	0.00264242	0.884268	0.00653992	1.47156	0.223128	1.04875	0.0283333	0.00405898	0.0275696	0.103433	0.0597212	0.0104419	0.00747811	0.0611154	0.0289323	0.0134925	0.101817	0.122144	0.35104	0.10493	0.199394	1.26134	0.227172	0.0328109	0.306531	0.374656	0.0706528	0.011678	0.0330506	0.0535651	0.00412206	0.177156
g__UBA1417_MQ/80/0-BC03_bin.186; UBA1417; Acutalibacteraceae; Oscillospirales; Clostridia; Firmicutes_A; MQ/80/0-BC03_bin.186	0.232523	0.343278	0.207919	0.747324	0.09363	0.18454	0.570003	0.181755	0.0563713	0.553644	0.495882	0.825084	0.416251	0.238992	0.430119	0.258171	0.210693	0.00518684	0.1282	0.0617681	0.127431	0.5297	0.205759	0.636558	0.278616	0.0531836	0.0513334	0.0892369	0.375617	0.0740732	0.148196	0.363254	0.0999194	0.280685	0.10986	0.419803	0.561531	0.0809803	0.233041	0.31141	0.895621	0.31831	0.198732	0.352601	0.275026	0.25578	0.26417	0.378017	0.253437
g__Blautia_A_MQ/86/0-BC01_bin.53; Blautia_A; Lachnospiraceae; Lachnospirales; Clostridia; Firmicutes_A; MQ/86/0-BC01_bin.53	0.600197	0.354669	0.00576543	0.313236	0.432306	0.00607198	0.145626	0.391585	0.0293998	0.0999217	0.284507	0.119327	0.125925	0.0857596	0.204566	1.33764	0.166063	0.00909029	0.260563	0.118845	0.156335	0.00575061	0.706221	0.289797	0.203306	0.157707	0.0773603	0.108873	0.0282243	0.0149157	0.439812	0.114557	0.216308	1.6194	0.170948	0.820647	0.778404	0.0907037	0.201319	0.261687	0.387392	0.361151	0.264695	0.0917427	0.541294	0.847355	0.487989	0.0660907	0.315758
g__Butyricicoccus_MQ/51/2-BC03_bin.153; Butyricicoccus; Butyricicoccaceae; Oscillospirales; Clostridia; Firmicutes_A; MQ/51/2-BC03_bin.153	1.10184	0.0646857	0.00335473	0.0616242	0.0136193	0.00611487	0.0545494	0.517174	0.0084163	0.346807	0.0807676	0.0482064	0.37131	0.00481043	0.540295	1.91691	0.332321	0.00709361	0.0163171	0.00658999	0.127584	0.0301622	0.22208	0.610322	0.701982	0.0234154	0.0115862	0.0478274	0.0133545	0.00679375	0.990379	0.458075	0.0744755	0.379887	0.477258	0.195124	0.189895	0.0135989	0.496396	0.780575	0.851476	0.747491	0.0794471	0.154331	0.0430538	1.14824	0.491419	0.0148434	0.036023
Dorea faecis; Dorea; Lachnospiraceae; Lachnospirales; Clostridia; Firmicutes_A; MQ/85/2-BC10_bin.64	0.375906	0.200575	0.13151	0.182084	0.282504	0.378483	0.552422	0.104001	0.107499	0.0546282	0.644998	0.111057	0.23339	0.0800468	0.187567	0.624391	0.274259	0.00650941	0.546054	0.378308	0.158486	0.111757	0.677361	0.240382	0.183174	0.383553	0.483302	0.248542	0.20534	0.445084	0.202493	0.1641	0.245808	0.403576	0.181144	0.50057	0.337619	0.150818	0.640675	0.182365	0.240883	0.222635	0.225806	0.109028	0.403717	0.455417	0.446734	0.525714	0.0761066
g__Gemmiger_MQ/66/0-BC08_bin.61; Gemmiger; Ruminococcaceae; Oscillospirales; Clostridia; Firmicutes_A; MQ/66/0-BC08_bin.61	0.607508	0.18315	0.0227015	0.216465	0.0140268	0.0367211	0.208174	0.316931	0.0689785	0.652589	1.67417	0.672604	0.171526	0.0542502	0.191719	0.109129	0.458712	0.0123318	0.0529832	0.0463085	0.345639	0.236655	0.266049	0.578937	0.290708	0.0533916	0.109164	0.0646678	0.0499174	0.0469574	1.13714	0.443639	0.217163	0.0487134	0.349688	0.0388269	0.0703523	0.0621485	0.373475	0.42282	0.567537	0.53687	0.0355314	0.0952341	0.0508024	0.338282	0.0673863	0.0692595	0.0375957
f__CAG-74_MQ/89/0-BC04_bin.121; f__CAG-74_MQ/89/0-BC04_bin.121; CAG-74; Christensenellales; Clostridia; Firmicutes_A; MQ/89/0-BC04_bin.121	0.208524	0.012926	0.00247472	0.00445274	0.0101588	0.00967411	0.0662912	0.524066	0.104675	0.823851	0.0304276	0.0208769	0.0554305	0.915828	0.623814	0.0453227	1.70226	0.00575336	1.9384	0.00819204	0.0107118	0.506479	0.0163013	0.383366	0.0166584	1.08474	0.374596	0.0164611	0.360901	0.0118057	0.156215	0.378996	0.520825	0.014081	0.229583	0.0106979	0.179832	0.0123409	0.0214208	0.00860256	0.0759811	0.0170291	0.0384039	0.0109531	0.00836514	0.280121	0.0153801	1.47453	0.0069448
g__Faecalicatena_HQ/90/0-BC02_bin.182; Faecalicatena; Lachnospiraceae; Lachnospirales; Clostridia; Firmicutes_A; HQ/90/0-BC02_bin.182	0.169623	0.0569249	0.135769	0.0501893	0.0343767	0.432545	0.115669	0.0372434	0.124183	0.0474755	0.0617531	0.40403	0.113404	0.344458	0.0751393	1.56034	0.190298	0.00510445	0.107074	0.278889	0.113783	0.0631959	0.400132	0.347578	0.0246326	1.15612	0.257663	0.239712	0.414908	0.991948	0.170524	0.23887	0.365871	0.103975	0.223877	0.133177	0.405587	0.406937	0.0566121	0.0140677	0.191698	0.159163	0.0850451	0.226837	0.849252	0.360067	0.0323005	0.783801	0.0133902
g__Clostridium_M_MQ/58/1-BC03_bin.187; Clostridium_M; Lachnospiraceae; Lachnospirales; Clostridia; Firmicutes_A; MQ/58/1-BC03_bin.187	0.205428	0.775112	0.0329631	0.58744	0.993306	0.0170319	0.0941279	0.307484	0.0629999	0.131151	0.142226	0.187496	0.351927	0.0933828	0.113198	0.14128	0.343312	0.00472515	0.0859007	0.0179882	0.277877	0.0736846	0.155173	0.25263	0.5224	0.0688718	0.136128	0.0614936	0.0316007	0.0184201	0.145582	0.115343	0.065169	0.241855	0.0366209	0.462173	0.0272323	0.0214609	0.54182	0.771507	0.452966	0.134945	0.582521	0.161702	0.629554	0.305682	0.973824	0.0166161	1.21453
g__Faecalicatena_MQ/56/0-BC03_bin.169; Faecalicatena; Lachnospiraceae; Lachnospirales; Clostridia; Firmicutes_A; MQ/56/0-BC03_bin.169	0.0414488	0.378157	0.00701627	1.82982	0.0465516	0.00806809	0.110446	0.112095	0.163459	0.541821	0.304626	0.205598	0.0734049	0.00792913	0.0555667	0.495634	0.0606767	0.00892554	0.603481	0.00805004	0.0646913	0.0771851	0.233086	0.0507579	2.30324	0.0340731	0.0209334	0.0267813	0.0106937	0.0112539	0.067636	0.0635348	0.0393668	0.119858	0.0640613	0.582428	0.0300515	0.109135	0.0388951	0.0255589	0.233218	0.659859	0.690176	0.111911	0.8719	0.84053	0.359738	0.00938466	0.425474
Lactobacillus_H reuteri; Lactobacillus_H; Lactobacillaceae; Lactobacillales; Bacilli; Firmicutes; HQ/99/0-BC06_bin.142	0.183326	0.287334	0.0207067	0.128729	0.646199	0.0471951	0.202754	0.243632	0.0109713	0.010389	0.287491	0.0879442	0.0603564	0.0292334	0.0375145	0.519809	0.0341243	0.561431	0.115133	0.0572702	0.278179	0.800383	1.40485	0.240041	0.0638681	0.289229	0.401006	0.491028	0.0205566	0.00545177	0.183971	0.0255802	0.13498	0.854384	0.739928	0.182275	0.273581	0.0285456	0.426695	0.177704	0.191116	0.187956	0.270024	0.302234	0.156166	0.350636	0.78182	0.112018	0.138553
g__Fusicatenibacter_MQ/67/1-BC09_bin.14; Fusicatenibacter; Lachnospiraceae; Lachnospirales; Clostridia; Firmicutes_A; MQ/67/1-BC09_bin.14	0.0592166	0.743962	0.0018846	0.0606129	0.578658	0.00457114	0.0782546	0.0816369	0.0136059	0.0401799	0.169	0.476346	0.130497	0.11913	0.0963318	0.499822	0.0711214	0.00922625	0.0904818	0.00341293	0.0968973	0.0134053	0.381882	0.061271	0.401	0.0373119	0.270498	0.0187146	0.0051117	0.00394643	0.405547	0.137087	1.34728	0.0300538	0.024287	0.442572	0.0707028	0.00973039	0.0832676	1.00672	0.197622	0.0934125	0.366228	0.0789367	0.050285	0.228341	2.97139	0.0146677	0.784697
g__UBA1417_MQ/68/0-BC06_bin.99; UBA1417; Acutalibacteraceae; Oscillospirales; Clostridia; Firmicutes_A; MQ/68/0-BC06_bin.99	0.742043	0.21009	0.147583	0.278458	0.0626104	0.0855283	0.382759	0.153918	0.0380965	0.087626	0.455785	0.147907	0.41984	0.560065	0.086311	0.28347	0.248068	0.00559477	0.13803	0.0610705	0.132247	1.72041	0.185923	0.140215	0.747467	0.0602836	0.056678	0.111043	0.161569	0.109471	0.144164	0.170238	0.123614	0.28995	0.12247	0.384268	0.559924	0.0935598	0.216818	0.319988	0.164915	0.31982	0.178393	0.348569	0.308931	0.239685	0.263963	0.0925851	0.253359
g__Ruminiclostridium_C_MQ/78/1-BC02_bin.136; Ruminiclostridium_C; Oscillospiraceae; Oscillospirales; Clostridia; Firmicutes_A; MQ/78/1-BC02_bin.136	0.175552	0.206006	0.241359	0.192831	0.155977	0.358086	0.386492	0.238165	0.26195	0.182853	0.452179	0.180936	0.379512	0.25018	0.140719	0.698884	0.245886	0.00286567	0.537508	0.138542	0.273578	0.10527	0.153527	0.460385	0.271227	0.119515	0.0362433	0.18155	0.417121	0.147091	0.233922	0.242297	0.169308	0.427157	0.213277	0.332863	0.39191	0.274116	0.22371	0.184207	0.264881	0.282089	0.157984	0.279716	0.175951	0.339449	0.19324	0.488709	0.273864
g__CAG-180_HQ/91/1-BC05_bin.22; CAG-180; Acutalibacteraceae; Oscillospirales; Clostridia; Firmicutes_A; HQ/91/1-BC05_bin.22	0.129343	0.427502	0.00817417	0.111697	0.00813544	0.0400106	0.173058	0.0191023	0.0105234	0.404602	0.0323014	0.239362	0.0206261	0.42305	0.0117232	0.54267	0.464433	0.00586847	0.0415228	0.0682307	0.268096	0.367024	0.215518	0.418834	0.01858	0.142953	0.0125536	0.922869	0.35379	0.00717044	0.222698	0.213739	0.802087	0.0231484	0.173983	0.215711	0.487512	0.799521	0.0290216	0.0151864	0.409538	0.488996	0.363178	0.922939	0.0459211	0.466399	0.048072	0.459518	0.0288847
Rubneribacter badeniensis; Rubneribacter; Eggerthellaceae; Coriobacteriales; Coriobacteriia; Actinobacteriota; MQ/63/1-BC02_bin.58	0.107998	0.251504	0.341179	0.244371	0.0601373	0.368017	0.450812	0.325228	0.173077	0.332499	0.903118	0.160198	0.250805	0.241242	0.141527	0.311984	0.153072	0.00733593	0.170677	0.181031	0.181895	0.348869	0.118704	0.300056	0.268409	0.334464	0.120765	0.0944915	0.233621	0.237812	0.135607	0.111855	0.18566	0.550074	0.0939659	0.267761	0.0854076	0.0471069	0.236999	0.171853	0.250689	0.199889	0.209312	0.15528	0.201628	0.255657	0.235396	0.149815	0.245264
g__Acutalibacter_MQ/65/2-BC08_bin.109; Acutalibacter; Acutalibacteraceae; Oscillospirales; Clostridia; Firmicutes_A; MQ/65/2-BC08_bin.109	0.152608	0.122953	0.00770522	0.234869	0.123414	0.00459366	0.0590961	0.566433	0.12879	0.22127	0.279573	0.0901833	0.871395	0.00998913	0.19505	0.284386	0.227732	0.00420456	0.160858	0.0048093	0.0568576	0.0865573	0.328665	0.239816	0.213897	0.0562383	0.0225445	0.0178328	0.325722	0.0105051	0.493412	0.146458	0.343995	1.6672	0.0556032	0.660608	0.0641648	0.0195622	0.445815	0.416809	0.316525	0.107891	0.121394	0.142121	0.475857	0.181564	0.0279923	0.0091628	0.132389
f__Acutalibacteraceae_HQ/92/0-BC02_bin.56; f__Acutalibacteraceae_HQ/92/0-BC02_bin.56; Acutalibacteraceae; Oscillospirales; Clostridia; Firmicutes_A; HQ/92/0-BC02_bin.56	0.507609	0.0561896	0.278008	0.126784	0.044487	0.108018	0.156242	0.0342385	0.258816	0.0266683	0.0689417	0.0437458	0.407999	0.0984131	0.126864	0.051277	0.557867	0.00483086	0.348192	0.345808	0.357265	0.0633843	0.0885749	0.13638	0.782907	0.0983118	0.258071	0.186368	0.116024	0.837756	0.0487613	0.135189	0.0627354	0.0383029	0.0593732	0.127041	1.67511	0.0558528	0.167486	0.196715	0.0612346	0.157929	0.336493	0.151824	0.380324	0.0744556	0.0583866	0.533272	0.052796
g__Butyricicoccus_MQ/53/0-BC05_bin.97; Butyricicoccus; Butyricicoccaceae; Oscillospirales; Clostridia; Firmicutes_A; MQ/53/0-BC05_bin.97	0.455819	0.0294053	0.00216175	0.0399273	0.00762173	0.00336462	0.031174	0.573188	0.00534964	0.180884	0.0750508	0.0466126	0.155405	0.00249593	0.227336	1.25913	0.618298	0.00395124	0.0109806	0.00485881	0.234574	0.0204477	0.41097	0.596937	0.897773	0.0138785	0.00326576	0.0207797	0.0123551	0.00428252	0.418377	0.674663	0.0306973	0.489147	0.391155	0.369863	0.190443	0.00600114	0.213464	0.344474	0.36447	0.315206	0.0419865	0.250989	0.0612825	0.506039	0.209354	0.00912707	0.0427591
UBA7182 sp002160135; UBA7182; Lachnospiraceae; Lachnospirales; Clostridia; Firmicutes_A; MQ/74/1-BC06_bin.87	0.0385358	0.167051	0.0108987	0.116387	0.0577607	0.00304775	0.161381	0.153404	0.250568	0.00902228	0.0319065	0.244916	0.236095	0.0809467	0.0270828	0.0487906	0.0165459	0.00361449	0.21161	0.00647785	1.13938	0.218605	0.401008	1.02338	0.0881347	0.0349172	0.479472	0.00658804	0.011317	0.00401411	0.586259	0.206019	0.0116639	0.0104283	0.0277414	0.0611957	0.0159465	0.00743141	1.95831	0.188619	0.19305	0.323183	0.114324	0.711913	0.113032	0.576912	0.0497639	0.00550413	0.0595178
g__UBA11940_MQ/88/0-BC03_bin.183; UBA11940; CAG-727; 4C28d-15; Clostridia; Firmicutes_A; MQ/88/0-BC03_bin.183	0.853173	0.0412964	0.128385	0.514222	0.0050028	0.00272242	0.0479556	0.154331	0.0104244	0.296388	0.0856653	0.466009	0.0458409	0.0100886	0.53491	0.54975	0.78105	0.00326529	0.109981	0.0485361	0.0391896	0.146499	0.0134986	0.584515	0.791939	0.916182	0.174871	0.0437214	0.16349	0.0116921	0.0617678	0.0791091	0.272014	0.0407706	0.0297781	0.0362765	0.0653675	0.0286899	0.0963004	0.0226062	0.686641	0.647302	0.0137323	0.0860894	0.0128969	0.130557	0.037868	0.00688302	0.0106389
Faecalicatena sp002314255; Faecalicatena; Lachnospiraceae; Lachnospirales; Clostridia; Firmicutes_A; MQ/75/1-BC06_bin.177	0.032232	0.166994	0.00443118	0.742012	0.0224815	0.0148873	0.0587071	0.0477637	0.50765	0.218345	0.197565	0.132534	0.233774	0.00812933	0.0346447	0.213705	0.0431221	0.00584819	2.01185	0.00973558	0.0580754	0.21975	0.157	0.0291946	0.876676	0.0434286	0.0189529	0.0171283	0.0160199	0.0161114	0.110055	0.0982098	0.0208013	0.0709301	0.0858839	0.431221	0.0428241	0.313952	0.0271277	0.0107087	0.102781	0.298459	0.263169	0.162351	0.965504	0.569569	0.229628	0.0110888	0.234993
Anaeromassilibacillus sp002159845; Anaeromassilibacillus; Acutalibacteraceae; Oscillospirales; Clostridia; Firmicutes_A; MQ/73/1-BC04_bin.62	0.264917	0.351494	0.122581	0.210776	0.588675	0.0147771	0.483385	0.132301	0.099986	0.105725	0.234697	0.0631761	0.245862	0.0776624	0.0651472	0.167381	0.22194	0.0031495	0.0377333	0.0293229	0.199014	0.130418	0.195446	0.36069	0.216451	0.0745822	0.147114	0.0643974	0.102366	0.024439	0.0993704	0.080319	0.174428	0.635472	0.179972	0.206503	0.0688375	0.0345625	0.350489	0.534786	0.251414	0.152203	0.272098	0.159237	0.28376	0.238226	0.392978	0.0215455	0.429362
f__Oscillospiraceae_MQ/74/5-BC08_bin.113; f__Oscillospiraceae_MQ/74/5-BC08_bin.113; Oscillospiraceae; Oscillospirales; Clostridia; Firmicutes_A; MQ/74/5-BC08_bin.113	0.0186956	0.0205166	0.00509189	0.0181923	0.0318173	0.00706333	0.115177	0.0179092	0.0201186	0.0181801	0.0211698	0.0746753	0.0211985	0.0109839	0.458174	0.0284927	0.0582149	0.000941423	0.444135	0.0153872	0.0311897	0.0744545	0.0444627	0.0486161	0.0221225	0.635081	0.348974	1.26049	0.150963	0.019394	0.0352483	0.285235	1.16024	0.0238543	0.580511	0.0216035	2.78389	0.319285	0.0743899	0.0122248	0.0164958	0.0178152	0.163387	0.073147	0.0426043	0.0326633	0.0245297	0.0107268	0.0193834
Blautia sp002161285; Blautia; Lachnospiraceae; Lachnospirales; Clostridia; Firmicutes_A; MQ/54/4-BC08_bin.47	0.131183	0.025504	0.0263688	0.0638284	0.0248086	0.0355175	0.0139468	0.0640088	0.0191874	0.024336	0.0984007	0.134107	0.0244138	0.00691475	0.113439	0.102808	0.208979	0.0103094	0.159555	0.00612789	0.0391737	0.0382259	0.061653	0.199312	0.0310004	0.0406857	0.0455706	0.640454	0.0338227	0.0138548	0.0827096	0.0671345	0.439481	3.0692	0.0887151	0.137536	1.12258	0.0172066	0.373381	0.0382073	0.0814751	0.110832	0.243497	0.0234782	0.021039	0.178856	0.0798477	0.00982832	0.0202511
Anaeromassilibacillus sp002159845; Anaeromassilibacillus; Acutalibacteraceae; Oscillospirales; Clostridia; Firmicutes_A; MQ/62/0-BC08_bin.66	0.298379	0.372124	0.0965207	0.201082	0.430646	0.0149368	0.462645	0.112107	0.0781205	0.0945303	0.267442	0.0647743	0.203448	0.0363835	0.0622738	0.154027	0.256618	0.00404674	0.0387666	0.0277711	0.211867	0.11912	0.181348	0.424649	0.239138	0.0742147	0.136198	0.0744164	0.082917	0.014439	0.0884402	0.0556335	0.237583	0.551188	0.203949	0.233643	0.0710723	0.0359704	0.318544	0.495763	0.239499	0.148055	0.173219	0.143725	0.305905	0.25403	0.407402	0.0166208	0.369137
g__Acutalibacter_MQ/72/2-BC06_bin.89; Acutalibacter; Acutalibacteraceae; Oscillospirales; Clostridia; Firmicutes_A; MQ/72/2-BC06_bin.89	0.105383	0.152888	0.00323151	0.0314531	0.0267197	0.00252789	0.437264	0.0663003	0.056462	0.295474	0.329246	0.146718	0.793728	0.018359	0.481842	0.0912342	0.0243306	0.00289042	0.219107	0.0324452	0.0487114	0.298059	0.0613988	0.851886	0.0587112	0.449031	0.800638	0.00613273	0.391476	0.0575883	0.0422297	0.0203366	0.179097	0.0592165	0.39098	0.0466226	0.191943	0.0154579	0.599728	0.0428227	0.0190143	0.41006	0.0393457	0.124149	0.0123144	0.0291822	0.107471	0.350146	0.150452
g__Fusicatenibacter_MQ/57/0-BC08_bin.10; Fusicatenibacter; Lachnospiraceae; Lachnospirales; Clostridia; Firmicutes_A; MQ/57/0-BC08_bin.10	0.0395989	0.405401	0.00128074	0.0213678	0.32025	0.00331895	0.0357675	0.0395673	0.00791818	0.0223539	0.0998569	0.396365	0.0468404	0.0653836	0.0641808	0.365802	0.0332616	0.00514459	0.0564498	0.0019204	0.0164855	0.0048012	0.226099	0.02516	0.229662	0.0207302	0.244462	0.0121516	0.00340662	0.00251251	0.259887	0.0943784	2.23599	0.0124134	0.0187673	0.247796	0.0361091	0.00902046	0.0381692	0.562889	0.106613	0.0538546	0.211425	0.0417611	0.0131567	0.131261	1.69696	0.00997665	0.444356
UBA9475 sp002161675; UBA9475; Oscillospiraceae; Oscillospirales; Clostridia; Firmicutes_A; MQ/73/1-BC10_bin.41	0.18511	0.0128541	0.0226664	0.0129672	0.0411686	0.226416	0.0177606	0.0257591	0.0188936	0.00913037	0.016167	0.285932	0.0224858	0.121909	0.42757	0.0423085	0.193806	0.00183284	0.066133	0.1541	0.0181757	0.0189368	0.0558232	0.170438	0.0110032	0.560382	0.687402	0.271503	0.11221	0.309637	0.0311469	0.626746	0.736003	0.0214966	0.171283	0.0164547	0.815128	0.0360521	0.0600021	0.0215912	0.0205945	0.0180994	0.0411021	0.36277	0.0210078	0.0548302	0.0212315	0.137674	0.0194817
GCA-900066575 sp002160765; GCA-900066575; Lachnospiraceae; Lachnospirales; Clostridia; Firmicutes_A; MQ/86/2-BC04_bin.103	0.346878	0.149454	0.512831	0.27128	0.023138	0.0204425	0.0753004	0.20919	0.0593421	0.0802062	0.0203932	0.204229	0.290233	0.221579	0.267828	0.236542	0.345987	0.00280968	0.268373	0.244607	0.100033	0.0175768	0.222561	0.273517	0.412941	0.243122	0.0995529	0.0386262	0.0355629	0.073875	0.104038	0.182025	0.190981	0.0327128	0.0378137	0.12473	0.100209	0.0374557	0.684523	0.154471	0.280089	0.191041	0.145337	0.120543	0.078002	0.263531	0.105402	0.17438	0.0558252
g__QANG01_MQ/53/0-BC06_bin.109; QANG01; Ruminococcaceae; Oscillospirales; Clostridia; Firmicutes_A; MQ/53/0-BC06_bin.109	0.0420319	0.720099	0.0275243	0.50872	0.12529	0.0797186	0.0858759	0.204317	0.0290222	0.0274067	0.0382932	0.113581	0.0197608	0.0698509	0.379987	0.0831446	0.0701944	0.00199925	0.0439064	0.00420265	0.0311051	0.199482	0.0396251	0.184609	0.0422809	0.202251	0.288085	0.170413	0.02997	0.00496603	0.0728336	0.126501	0.0747999	0.323562	0.0419793	0.123694	0.253814	0.0527589	0.252763	0.286833	0.104503	0.0365655	0.353055	0.714075	0.194809	0.226587	0.196362	0.00609765	0.525332
f__CAG-917_MQ/83/2-BC04_bin.77; f__CAG-917_MQ/83/2-BC04_bin.77; CAG-917; 4C28d-15; Clostridia; Firmicutes_A; MQ/83/2-BC04_bin.77	0.312882	0.0553129	0.00474517	0.00438685	0.00356431	0.00286018	0.0357075	0.617923	0.261286	0.134915	0.015025	0.179509	0.077481	0.44399	0.0862869	0.0387856	0.030304	0.00324078	0.567929	1.53169	0.109146	0.0136854	0.0177362	0.169988	0.215217	0.532643	0.0801109	0.0291773	0.253856	0.0141023	0.128769	0.267244	0.0376387	0.118804	0.0310597	0.238772	0.0201438	0.142437	0.0476014	0.199087	0.138003	0.15229	0.0637167	0.196598	0.00334062	0.12942	0.0727866	0.0950725	0.0103386
g__CAG-81_MQ/77/1-BC03_bin.147; CAG-81; Lachnospiraceae; Lachnospirales; Clostridia; Firmicutes_A; MQ/77/1-BC03_bin.147	0.124311	0.193759	0.00178619	0.179321	0.149171	0.00253081	0.0261792	0.402782	0.0479618	0.22817	0.167859	0.0558802	0.18199	0.190957	0.111205	0.010214	0.274338	0.00581363	0.227672	0.00997608	0.212089	0.0397063	0.0548049	0.27152	0.295475	0.146766	0.042927	0.053777	0.0313958	0.00620212	0.162802	0.222827	0.0975628	0.0259562	0.0488853	0.467722	0.0125647	0.0937607	0.183165	0.23753	0.272057	0.102034	0.218655	0.101101	0.759803	0.209754	0.44556	0.0287581	0.402544
g__UBA4716_MQ/87/2-BC06_bin.106; UBA4716; UBA1381; Monoglobales; Clostridia; Firmicutes_A; MQ/87/2-BC06_bin.106	0.123165	0.100867	0.0258126	0.0339654	0.98523	0.00235677	0.397565	0.0308681	0.0129969	0.0154134	0.422379	0.0361011	0.0497215	0.00276939	0.143871	0.0309016	0.0529016	0.00210468	0.0312056	0.00135872	0.0529174	0.213892	0.259782	0.153784	0.179595	0.0680164	0.0472045	0.0168338	0.0104211	0.00151273	0.0104288	0.0414384	0.109835	0.82715	0.0145035	0.59037	0.0469805	0.00874772	0.594431	0.147182	0.180647	0.0747332	0.556211	0.115197	0.258893	0.111993	0.259125	0.00215678	0.197555
o__Gastranaerophilales_HQ/90/1-BC05_bin.111; o__Gastranaerophilales_HQ/90/1-BC05_bin.111; o__Gastranaerophilales_HQ/90/1-BC05_bin.111; Gastranaerophilales; Vampirovibrionia; Cyanobacteria; HQ/90/1-BC05_bin.111	0.035156	0.0202803	0.000563133	0.0998926	0.00193658	0.00129534	0.0514191	0.00386543	0.302757	0.023503	0.132085	0.00413259	0.206608	0.0968572	0.319616	0.00818806	0.192029	0.00225731	2.63774	0.00188323	0.064841	0.148339	0.146731	0.0223795	0.302312	0.296538	0.0652309	0.0118521	0.00223028	0.000895617	0.0208688	0.0485096	0.0337768	0.127244	0.0629443	0.291931	0.00939336	0.0034292	0.435262	0.0422054	0.00445411	0.0734921	0.0905838	0.17383	0.0393073	0.0269501	0.915402	0.00111534	0.00508313
Faecalicatena sp002161355; Faecalicatena; Lachnospiraceae; Lachnospirales; Clostridia; Firmicutes_A; MQ/68/5-BC01_bin.57	0.593177	0.0444338	0.0206899	0.0291283	0.210218	0.0360737	0.0356408	0.0441673	0.207239	0.0582354	0.120946	0.0862564	0.09455	0.0392352	0.044561	0.664936	0.0730787	0.00320358	1.16743	0.0244661	0.086677	0.011004	0.0959237	0.111413	0.253069	0.125636	0.22444	0.122458	0.115442	0.124715	0.0447167	0.0461694	0.161394	0.326602	0.0244946	0.129145	0.035803	0.107115	0.151235	0.198736	0.0741708	0.0971667	0.453963	0.0292761	0.148068	0.0453515	0.494752	0.0670703	0.0211895
Butyricicoccus pullicaecorum; Butyricicoccus; Butyricicoccaceae; Oscillospirales; Clostridia; Firmicutes_A; MQ/73/0-BC04_bin.205	0.030281	0.0104535	0.31201	0.00920626	0.0206062	0.0742065	0.00795412	0.0228022	0.00395658	0.00579968	0.0155397	0.755963	0.00801832	0.577491	0.0154706	0.164428	0.0144404	0.0142563	0.0124814	0.779215	0.0115661	0.0044894	0.0175637	0.0200404	0.0198841	0.0906611	0.0123939	0.774076	1.47243	0.438314	0.0158046	0.0175361	0.017687	0.0168964	0.0263355	0.0179559	0.159013	0.464241	0.0232304	0.0207347	0.0170409	0.0165867	0.0190409	0.0112066	0.0168583	0.0258244	0.0221586	0.539562	0.0175763
g__Flavonifractor_MQ/51/1-BC08_bin.39; Flavonifractor; Oscillospiraceae; Oscillospirales; Clostridia; Firmicutes_A; MQ/51/1-BC08_bin.39	0.0243	0.0189698	0.094041	0.0538371	0.203842	0.119846	0.0295304	0.0174004	0.0341991	0.0224272	0.0625862	0.209073	0.0266015	0.165258	0.0762765	0.0202949	0.0263172	0.000734238	0.115424	0.0502716	0.129945	0.039905	0.134651	0.03912	0.0216193	0.266755	0.145308	0.415023	0.509677	0.597857	0.0143056	0.0542375	0.934171	0.0795297	0.272351	0.0213297	0.754398	0.0900789	0.219658	0.0189942	0.0310706	0.0178198	0.852773	0.0820172	0.077473	0.0400681	0.0750028	0.0646123	0.139295
f__UBA3700_HQ/92/0-BC02_bin.50; f__UBA3700_HQ/92/0-BC02_bin.50; UBA3700; 4C28d-15; Clostridia; Firmicutes_A; HQ/92/0-BC02_bin.50	0.00976723	0.00562432	0.335073	0.00583128	0.279617	0.879498	0.0714687	0.0407786	0.0600706	0.0933881	0.00667406	0.0164545	0.00286158	0.0042527	0.333816	0.00397977	0.0222561	0.00207742	0.0856044	1.12875	0.0325883	0.0122807	0.0436896	0.0174114	0.0118962	0.0574935	0.0409748	0.0682369	0.270693	2.13389	0.00351197	0.0464233	0.0594406	0.167644	0.0131754	0.024867	0.0885872	0.131354	0.137094	0.0457975	0.00125605	0.00229491	0.0289022	0.034009	0.00430155	0.0187301	0.00599062	0.516066	0.0124818
g__Oscillibacter_MQ/64/7-BC04_bin.66; Oscillibacter; Oscillospiraceae; Oscillospirales; Clostridia; Firmicutes_A; MQ/64/7-BC04_bin.66	0.231156	0.534747	0.0106196	0.266082	0.0684657	0.0168771	0.0779293	0.358554	0.0335258	0.187442	0.0672767	0.0964869	0.220086	0.229903	0.188315	0.027361	0.20499	0.00255565	0.235734	0.116579	0.100168	0.0561612	0.288997	0.292611	0.213603	0.107961	0.0513363	0.0258157	0.0583006	0.114686	0.103029	0.216877	0.0946443	0.166153	0.0514723	0.127304	0.105845	0.021091	0.3038	0.272279	0.168796	0.0449572	0.189457	0.102382	0.111035	0.135293	0.294174	0.0832248	0.31376
Streptococcus sp002300045; Streptococcus; Streptococcaceae; Lactobacillales; Bacilli; Firmicutes; HQ/99/1-BC04_bin.187	0.0148598	0.0575635	0.315621	0.105319	0.224296	0.0270751	0.00458473	0.112193	0.0987436	0.057105	0.00375375	0.0177204	0.00590303	0.110932	0.0810409	0.446691	0.0144563	0.733141	0.177388	0.0166155	0.244482	0.00485694	0.0761196	0.0099637	0.0111946	0.255959	0.425826	1.20348	0.0616166	0.0166241	0.042447	0.00466201	0.899501	0.123455	0.24346	0.0754796	0.0347689	0.0515067	0.0894117	0.386661	0.0590111	0.169069	0.0484626	0.00663644	0.134842	0.0915583	0.0285096	0.00528075	0.0181604
f__Oscillospiraceae_MQ/68/1-BC08_bin.42; f__Oscillospiraceae_MQ/68/1-BC08_bin.42; Oscillospiraceae; Oscillospirales; Clostridia; Firmicutes_A; MQ/68/1-BC08_bin.42	0.0515252	0.0229662	0.180138	0.00547229	0.177378	0.0810258	0.00632242	0.0151077	0.265847	0.0173652	0.00878694	0.0281946	0.0110327	0.0492682	0.765175	0.0691208	0.00702607	0.00165048	0.1797	0.0687081	0.147194	0.096203	0.610757	0.050341	0.0310095	0.0284043	0.159346	0.30444	0.222158	0.41585	0.0120948	0.167879	1.08796	0.00913835	0.227398	0.0183611	0.254708	0.0123397	0.16002	0.0156178	0.108755	0.00573723	0.240472	0.0535889	0.126228	0.0245696	0.083401	0.0493049	0.0896772
Blautia_A sp002159835; Blautia_A; Lachnospiraceae; Lachnospirales; Clostridia; Firmicutes_A; MQ/86/3-BC05_bin.4	0.0223009	0.0158351	0.0718054	0.0129188	0.0604899	0.00616886	0.0357972	0.0131173	0.00643196	0.00319521	0.05541	0.00918872	0.0144911	0.0337374	0.487917	0.483022	0.514361	0.00745665	0.155217	0.0145697	0.0652602	0.0394209	0.343814	0.0271157	0.128154	0.239002	0.0513059	0.237856	0.0849955	0.0114442	0.0233316	0.428545	0.0141199	0.0573544	1.59816	0.0305572	0.980478	0.0695547	0.0329402	0.0171783	0.0403101	0.0104724	0.0660082	0.0721157	0.02387	0.0244021	0.0282695	0.128331	0.016699
g__Bariatricus_HQ/95/0-BC04_bin.33; Bariatricus; Lachnospiraceae; Lachnospirales; Clostridia; Firmicutes_A; HQ/95/0-BC04_bin.33	0.0696731	0.367833	0.00724606	0.0859059	0.0689865	0.00937321	0.502491	0.090426	0.0442571	0.0332102	0.228795	0.0277226	0.276397	0.606536	0.0726188	0.63691	0.0841802	0.00698522	0.053636	0.0901698	0.0901145	0.0150551	0.31269	0.0637846	0.352228	0.0557658	0.0547073	0.105891	0.0187582	0.0350071	0.0952275	0.0293937	0.0574896	0.0916993	0.0772081	0.198345	0.0711229	0.0454569	0.1397	0.103151	0.0986236	0.101536	0.268744	0.183527	0.102167	0.166025	0.218716	0.186122	0.0530034
g__Rubneribacter_MQ/65/0-BC02_bin.73; Rubneribacter; Eggerthellaceae; Coriobacteriales; Coriobacteriia; Actinobacteriota; MQ/65/0-BC02_bin.73	0.320806	0.012036	0.697462	0.0095175	0.015325	1.25373	0.0207239	0.0122327	0.00826531	0.0748799	0.0276859	0.0932406	0.0138058	0.332116	0.0578232	0.148581	0.0711456	0.00250235	0.227081	0.097421	0.166725	0.0284515	0.0177336	0.0495756	0.00773774	0.309234	0.178694	0.0565468	0.226572	0.0945028	0.0723311	0.228471	0.125788	0.0831893	0.122596	0.00862572	0.145461	0.141157	0.0102137	0.00762374	0.0203623	0.0354733	0.0371283	0.0481229	0.0383072	0.134708	0.00788396	0.498257	0.118243
Eubacterium limosum_A; Eubacterium; Eubacteriaceae; Eubacteriales; Clostridia; Firmicutes_A; HQ/99/0-BC02_bin.163	0.0302607	0.00214966	0.328558	0.00424336	0.00647701	0.373834	0.00189692	0.00346224	0.00108329	0.00221934	0.0626019	0.0151929	0.00132974	0.226621	0.000866683	0.0643378	0.00288448	0.00244094	0.00583416	0.753718	0.00128266	0.00462967	0.00195311	0.0023982	0.0122159	1.97357	0.314816	0.0403125	0.419067	0.485521	0.0116875	0.0031013	0.00128545	0.0011096	0.00273697	0.00193994	0.00259744	0.0408813	0.000960239	0.00585783	0.00118503	0.00161445	0.00467405	0.00221511	0.00345797	0.00424381	0.00355177	1.25139	0.00486629
[truncated: 1 more columns]
