# Supplementary material for: The link between broiler flock heterogeneity and cecal microbiome composition
Source: Anim Microbiome. 2021 Jul 31;3:54. doi: 10.1186/s42523-021-00110-7 (PMC8325257; doi:10.1186/s42523-021-00110-7)
Supplement: Supplementary file 11 — Additional file 11. Supplementary Table S9. Metadata ENA deposit. [file 42523_2021_110_MOESM11_ESM.xlsx]

## Sheet: Sheet1
ENA_BIOPROJECT	CP	SeqID	R1_filename	R2_filename	sample_alias	tax_id	scientific_name	common_name	sample_title	sample_description	collection_date	PLATFORM	INSTRUMENT	INSERT_SIZE	LIBRARY_SOURCE	LIBRARY_SELECTION	LIBRARY_STRATEGY	ENA_SAMPLE_ID	ENA_RUN_ID	Customer_sample_name
PRJEB41222	CP562	ILMBC01	ILMBC01.R1.fastq.gz	ILMBC01.R2.fastq.gz	ILMBC01	256318	metagenome	NA	ILMBC01			ILLUMINA	NextSeq 500	550	METAGENOMIC	RANDOM	WGS	ERS5312961	ERR4832135	S01
PRJEB41222	CP562	ILMBC02	ILMBC02.R1.fastq.gz	ILMBC02.R2.fastq.gz	ILMBC02	256318	metagenome	NA	ILMBC02			ILLUMINA	NextSeq 500	550	METAGENOMIC	RANDOM	WGS	ERS5312962	ERR4832243	S03
PRJEB41222	CP562	ILMBC03	ILMBC03.R1.fastq.gz	ILMBC03.R2.fastq.gz	ILMBC03	256318	metagenome	NA	ILMBC03			ILLUMINA	NextSeq 500	550	METAGENOMIC	RANDOM	WGS	ERS5312963	ERR4832480	S10
PRJEB41222	CP562	ILMBC04	ILMBC04.R1.fastq.gz	ILMBC04.R2.fastq.gz	ILMBC04	256318	metagenome	NA	ILMBC04			ILLUMINA	NextSeq 500	550	METAGENOMIC	RANDOM	WGS	ERS5312964	ERR4832521	S15
PRJEB41222	CP562	ILMBC05	ILMBC05.R1.fastq.gz	ILMBC05.R2.fastq.gz	ILMBC05	256318	metagenome	NA	ILMBC05			ILLUMINA	NextSeq 500	550	METAGENOMIC	RANDOM	WGS	ERS5312965	ERR4832623	S18
PRJEB41222	CP562	ILMBC06	ILMBC06.R1.fastq.gz	ILMBC06.R2.fastq.gz	ILMBC06	256318	metagenome	NA	ILMBC06			ILLUMINA	NextSeq 500	550	METAGENOMIC	RANDOM	WGS	ERS5312966	ERR4832655	S24
PRJEB41222	CP562	ILMBC07	ILMBC07.R1.fastq.gz	ILMBC07.R2.fastq.gz	ILMBC07	256318	metagenome	NA	ILMBC07			ILLUMINA	NextSeq 500	550	METAGENOMIC	RANDOM	WGS	ERS5312967	ERR4832657	S30
PRJEB41222	CP562	ILMBC08	ILMBC08.R1.fastq.gz	ILMBC08.R2.fastq.gz	ILMBC08	256318	metagenome	NA	ILMBC08			ILLUMINA	NextSeq 500	550	METAGENOMIC	RANDOM	WGS	ERS5312968	ERR4832663	S36
PRJEB41222	CP562	ILMBC09	ILMBC09.R1.fastq.gz	ILMBC09.R2.fastq.gz	ILMBC09	256318	metagenome	NA	ILMBC09			ILLUMINA	NextSeq 500	550	METAGENOMIC	RANDOM	WGS	ERS5312969	ERR4832671	S43
PRJEB41222	CP562	ILMBC10	ILMBC10.R1.fastq.gz	ILMBC10.R2.fastq.gz	ILMBC10	256318	metagenome	NA	ILMBC10			ILLUMINA	NextSeq 500	550	METAGENOMIC	RANDOM	WGS	ERS5312970	ERR4832949	S63
PRJEB41222	CP562	ILMBC11	ILMBC11.R1.fastq.gz	ILMBC11.R2.fastq.gz	ILMBC11	256318	metagenome	NA	ILMBC11			ILLUMINA	NextSeq 500	550	METAGENOMIC	RANDOM	WGS	ERS5312971	ERR4832952	S02
PRJEB41222	CP562	ILMBC12	ILMBC12.R1.fastq.gz	ILMBC12.R2.fastq.gz	ILMBC12	256318	metagenome	NA	ILMBC12			ILLUMINA	NextSeq 500	550	METAGENOMIC	RANDOM	WGS	ERS5312972	ERR4832962	S04
PRJEB41222	CP562	ILMBC13	ILMBC13.R1.fastq.gz	ILMBC13.R2.fastq.gz	ILMBC13	256318	metagenome	NA	ILMBC13			ILLUMINA	NextSeq 500	550	METAGENOMIC	RANDOM	WGS	ERS5312973	ERR4832967	S05
PRJEB41222	CP562	ILMBC14	ILMBC14.R1.fastq.gz	ILMBC14.R2.fastq.gz	ILMBC14	256318	metagenome	NA	ILMBC14			ILLUMINA	NextSeq 500	550	METAGENOMIC	RANDOM	WGS	ERS5312974	ERR4833203	S06
PRJEB41222	CP562	ILMBC15	ILMBC15.R1.fastq.gz	ILMBC15.R2.fastq.gz	ILMBC15	256318	metagenome	NA	ILMBC15			ILLUMINA	NextSeq 500	550	METAGENOMIC	RANDOM	WGS	ERS5312975	ERR4833216	S07
PRJEB41222	CP562	ILMBC16	ILMBC16.R1.fastq.gz	ILMBC16.R2.fastq.gz	ILMBC16	256318	metagenome	NA	ILMBC16			ILLUMINA	NextSeq 500	550	METAGENOMIC	RANDOM	WGS	ERS5312976	ERR4833220	S08
PRJEB41222	CP562	ILMBC17	ILMBC17.R1.fastq.gz	ILMBC17.R2.fastq.gz	ILMBC17	256318	metagenome	NA	ILMBC17			ILLUMINA	NextSeq 500	550	METAGENOMIC	RANDOM	WGS	ERS5312977	ERR4833249	S09
PRJEB41222	CP562	ILMBC18	ILMBC18.R1.fastq.gz	ILMBC18.R2.fastq.gz	ILMBC18	256318	metagenome	NA	ILMBC18			ILLUMINA	NextSeq 500	550	METAGENOMIC	RANDOM	WGS	ERS5312978	ERR4833252	S11
PRJEB41222	CP562	ILMBC19	ILMBC19.R1.fastq.gz	ILMBC19.R2.fastq.gz	ILMBC19	256318	metagenome	NA	ILMBC19			ILLUMINA	NextSeq 500	550	METAGENOMIC	RANDOM	WGS	ERS5312979	ERR4833275	S12
PRJEB41222	CP562	ILMBC20	ILMBC20.R1.fastq.gz	ILMBC20.R2.fastq.gz	ILMBC20	256318	metagenome	NA	ILMBC20			ILLUMINA	NextSeq 500	550	METAGENOMIC	RANDOM	WGS	ERS5312980	ERR4833334	S13
PRJEB41222	CP562	ILMBC21	ILMBC21.R1.fastq.gz	ILMBC21.R2.fastq.gz	ILMBC21	256318	metagenome	NA	ILMBC21			ILLUMINA	NextSeq 500	550	METAGENOMIC	RANDOM	WGS	ERS5312981	ERR4833335	S16
PRJEB41222	CP562	ILMBC22	ILMBC22.R1.fastq.gz	ILMBC22.R2.fastq.gz	ILMBC22	256318	metagenome	NA	ILMBC22			ILLUMINA	NextSeq 500	550	METAGENOMIC	RANDOM	WGS	ERS5312982	ERR4833350	S17
PRJEB41222	CP562	ILMBC23	ILMBC23.R1.fastq.gz	ILMBC23.R2.fastq.gz	ILMBC23	256318	metagenome	NA	ILMBC23			ILLUMINA	NextSeq 500	550	METAGENOMIC	RANDOM	WGS	ERS5312983	ERR4833354	S19
PRJEB41222	CP562	ILMBC24	ILMBC24.R1.fastq.gz	ILMBC24.R2.fastq.gz	ILMBC24	256318	metagenome	NA	ILMBC24			ILLUMINA	NextSeq 500	550	METAGENOMIC	RANDOM	WGS	ERS5312984	ERR4833469	S20
PRJEB41222	CP562	ILMBC25	ILMBC25.R1.fastq.gz	ILMBC25.R2.fastq.gz	ILMBC25	256318	metagenome	NA	ILMBC25			ILLUMINA	NextSeq 500	550	METAGENOMIC	RANDOM	WGS	ERS5312985	ERR4833486	S21
PRJEB41222	CP562	ILMBC26	ILMBC26.R1.fastq.gz	ILMBC26.R2.fastq.gz	ILMBC26	256318	metagenome	NA	ILMBC26			ILLUMINA	NextSeq 500	550	METAGENOMIC	RANDOM	WGS	ERS5312986	ERR4833494	S22
PRJEB41222	CP562	ILMBC28	ILMBC28.R1.fastq.gz	ILMBC28.R2.fastq.gz	ILMBC28	256318	metagenome	NA	ILMBC28			ILLUMINA	NextSeq 500	550	METAGENOMIC	RANDOM	WGS	ERS5312987	ERR4833509	S25
PRJEB41222	CP562	ILMBC29	ILMBC29.R1.fastq.gz	ILMBC29.R2.fastq.gz	ILMBC29	256318	metagenome	NA	ILMBC29			ILLUMINA	NextSeq 500	550	METAGENOMIC	RANDOM	WGS	ERS5312988	ERR4833527	S26
PRJEB41222	CP562	ILMBC30	ILMBC30.R1.fastq.gz	ILMBC30.R2.fastq.gz	ILMBC30	256318	metagenome	NA	ILMBC30			ILLUMINA	NextSeq 500	550	METAGENOMIC	RANDOM	WGS	ERS5312989	ERR4833531	S27
PRJEB41222	CP562	ILMBC31	ILMBC31.R1.fastq.gz	ILMBC31.R2.fastq.gz	ILMBC31	256318	metagenome	NA	ILMBC31			ILLUMINA	NextSeq 500	550	METAGENOMIC	RANDOM	WGS	ERS5312990	ERR4833587	S28
PRJEB41222	CP562	ILMBC32	ILMBC32.R1.fastq.gz	ILMBC32.R2.fastq.gz	ILMBC32	256318	metagenome	NA	ILMBC32			ILLUMINA	NextSeq 500	550	METAGENOMIC	RANDOM	WGS	ERS5312991	ERR4833589	S29
PRJEB41222	CP562	ILMBC33	ILMBC33.R1.fastq.gz	ILMBC33.R2.fastq.gz	ILMBC33	256318	metagenome	NA	ILMBC33			ILLUMINA	NextSeq 500	550	METAGENOMIC	RANDOM	WGS	ERS5312992	ERR4833640	S31
PRJEB41222	CP562	ILMBC34	ILMBC34.R1.fastq.gz	ILMBC34.R2.fastq.gz	ILMBC34	256318	metagenome	NA	ILMBC34			ILLUMINA	NextSeq 500	550	METAGENOMIC	RANDOM	WGS	ERS5312993	ERR4833644	S32
PRJEB41222	CP562	ILMBC35	ILMBC35.R1.fastq.gz	ILMBC35.R2.fastq.gz	ILMBC35	256318	metagenome	NA	ILMBC35			ILLUMINA	NextSeq 500	550	METAGENOMIC	RANDOM	WGS	ERS5312994	ERR4833645	S34
PRJEB41222	CP562	ILMBC36	ILMBC36.R1.fastq.gz	ILMBC36.R2.fastq.gz	ILMBC36	256318	metagenome	NA	ILMBC36			ILLUMINA	NextSeq 500	550	METAGENOMIC	RANDOM	WGS	ERS5312995	ERR4833655	S35
PRJEB41222	CP562	ILMBC37	ILMBC37.R1.fastq.gz	ILMBC37.R2.fastq.gz	ILMBC37	256318	metagenome	NA	ILMBC37			ILLUMINA	NextSeq 500	550	METAGENOMIC	RANDOM	WGS	ERS5312996	ERR4833656	S37
PRJEB41222	CP562	ILMBC38	ILMBC38.R1.fastq.gz	ILMBC38.R2.fastq.gz	ILMBC38	256318	metagenome	NA	ILMBC38			ILLUMINA	NextSeq 500	550	METAGENOMIC	RANDOM	WGS	ERS5312997	ERR4833658	S38
PRJEB41222	CP562	ILMBC39	ILMBC39.R1.fastq.gz	ILMBC39.R2.fastq.gz	ILMBC39	256318	metagenome	NA	ILMBC39			ILLUMINA	NextSeq 500	550	METAGENOMIC	RANDOM	WGS	ERS5312998	ERR4833660	S39
PRJEB41222	CP562	ILMBC40	ILMBC40.R1.fastq.gz	ILMBC40.R2.fastq.gz	ILMBC40	256318	metagenome	NA	ILMBC40			ILLUMINA	NextSeq 500	550	METAGENOMIC	RANDOM	WGS	ERS5312999	ERR4833673	S40
PRJEB41222	CP562	ILMBC41	ILMBC41.R1.fastq.gz	ILMBC41.R2.fastq.gz	ILMBC41	256318	metagenome	NA	ILMBC41			ILLUMINA	NextSeq 500	550	METAGENOMIC	RANDOM	WGS	ERS5313000	ERR4835402	S41
PRJEB41222	CP562	ILMBC42	ILMBC42.R1.fastq.gz	ILMBC42.R2.fastq.gz	ILMBC42	256318	metagenome	NA	ILMBC42			ILLUMINA	NextSeq 500	550	METAGENOMIC	RANDOM	WGS	ERS5313001	ERR4835429	S42
PRJEB41222	CP562	ILMBC43	ILMBC43.R1.fastq.gz	ILMBC43.R2.fastq.gz	ILMBC43	256318	metagenome	NA	ILMBC43			ILLUMINA	NextSeq 500	550	METAGENOMIC	RANDOM	WGS	ERS5313002	ERR4835441	S47
PRJEB41222	CP562	ILMBC44	ILMBC44.R1.fastq.gz	ILMBC44.R2.fastq.gz	ILMBC44	256318	metagenome	NA	ILMBC44			ILLUMINA	NextSeq 500	550	METAGENOMIC	RANDOM	WGS	ERS5313003	ERR4835443	S48
PRJEB41222	CP562	ILMBC45	ILMBC45.R1.fastq.gz	ILMBC45.R2.fastq.gz	ILMBC45	256318	metagenome	NA	ILMBC45			ILLUMINA	NextSeq 500	550	METAGENOMIC	RANDOM	WGS	ERS5313004	ERR4835446	S50
PRJEB41222	CP562	ILMBC46	ILMBC46.R1.fastq.gz	ILMBC46.R2.fastq.gz	ILMBC46	256318	metagenome	NA	ILMBC46			ILLUMINA	NextSeq 500	550	METAGENOMIC	RANDOM	WGS	ERS5313005	ERR4835447	S52
PRJEB41222	CP562	ILMBC47	ILMBC47.R1.fastq.gz	ILMBC47.R2.fastq.gz	ILMBC47	256318	metagenome	NA	ILMBC47			ILLUMINA	NextSeq 500	550	METAGENOMIC	RANDOM	WGS	ERS5313006	ERR4835449	S53
PRJEB41222	CP562	ILMBC48	ILMBC48.R1.fastq.gz	ILMBC48.R2.fastq.gz	ILMBC48	256318	metagenome	NA	ILMBC48			ILLUMINA	NextSeq 500	550	METAGENOMIC	RANDOM	WGS	ERS5313007	ERR4835451	S54
PRJEB41222	CP562	ILMBC49	ILMBC49.R1.fastq.gz	ILMBC49.R2.fastq.gz	ILMBC49	256318	metagenome	NA	ILMBC49			ILLUMINA	NextSeq 500	550	METAGENOMIC	RANDOM	WGS	ERS5313008	ERR4835453	S55
PRJEB41222	CP562	ILMBC50	ILMBC50.R1.fastq.gz	ILMBC50.R2.fastq.gz	ILMBC50	256318	metagenome	NA	ILMBC50			ILLUMINA	NextSeq 500	550	METAGENOMIC	RANDOM	WGS	ERS5313009	ERR4835455	S56
PRJEB41222	CP562	ILMBC51	ILMBC51.R1.fastq.gz	ILMBC51.R2.fastq.gz	ILMBC51	256318	metagenome	NA	ILMBC51			ILLUMINA	NextSeq 500	550	METAGENOMIC	RANDOM	WGS	ERS5313010	ERR4835457	S59
PRJEB41222	CP562	NPBC01	NPBC01.fastq.gz		NPBC01	256318	metagenome	NA	NPBC01			OXFORD_NANOPORE	MinION	1	METAGENOMIC	RANDOM	WGS	ERS5313011	ERR4832142	S01
PRJEB41222	CP562	NPBC02	NPBC02.fastq.gz		NPBC02	256318	metagenome	NA	NPBC02			OXFORD_NANOPORE	MinION	1	METAGENOMIC	RANDOM	WGS	ERS5313012	ERR4832176	S03
PRJEB41222	CP562	NPBC03	NPBC03.fastq.gz		NPBC03	256318	metagenome	NA	NPBC03			OXFORD_NANOPORE	MinION	1	METAGENOMIC	RANDOM	WGS	ERS5313013	ERR4832177	S10
PRJEB41222	CP562	NPBC04	NPBC04.fastq.gz		NPBC04	256318	metagenome	NA	NPBC04			OXFORD_NANOPORE	MinION	1	METAGENOMIC	RANDOM	WGS	ERS5313014	ERR4832179	S15
PRJEB41222	CP562	NPBC05	NPBC05.fastq.gz		NPBC05	256318	metagenome	NA	NPBC05			OXFORD_NANOPORE	MinION	1	METAGENOMIC	RANDOM	WGS	ERS5313015	ERR4832180	S18
PRJEB41222	CP562	NPBC06	NPBC06.fastq.gz		NPBC06	256318	metagenome	NA	NPBC06			OXFORD_NANOPORE	MinION	1	METAGENOMIC	RANDOM	WGS	ERS5313016	ERR4832230	S24
PRJEB41222	CP562	NPBC07	NPBC07.fastq.gz		NPBC07	256318	metagenome	NA	NPBC07			OXFORD_NANOPORE	MinION	1	METAGENOMIC	RANDOM	WGS	ERS5313017	ERR4832232	S30
PRJEB41222	CP562	NPBC08	NPBC08.fastq.gz		NPBC08	256318	metagenome	NA	NPBC08			OXFORD_NANOPORE	MinION	1	METAGENOMIC	RANDOM	WGS	ERS5313018	ERR4832234	S36
PRJEB41222	CP562	NPBC09	NPBC09.fastq.gz		NPBC09	256318	metagenome	NA	NPBC09			OXFORD_NANOPORE	MinION	1	METAGENOMIC	RANDOM	WGS	ERS5313019	ERR4832235	S43
PRJEB41222	CP562	NPBC10	NPBC10.fastq.gz		NPBC10	256318	metagenome	NA	NPBC10			OXFORD_NANOPORE	MinION	1	METAGENOMIC	RANDOM	WGS	ERS5313020	ERR4832237	S63

## Sheet: Sheet4
Sample	Experiment	Accession	Study
ERS5313010	ERX4705264	ERR4835457	ERP124962
ERS5313009	ERX4705262	ERR4835455	ERP124962
ERS5313008	ERX4705260	ERR4835453	ERP124962
ERS5313007	ERX4705258	ERR4835451	ERP124962
ERS5313006	ERX4705256	ERR4835449	ERP124962
ERS5313005	ERX4705254	ERR4835447	ERP124962
ERS5313004	ERX4705253	ERR4835446	ERP124962
ERS5313003	ERX4705250	ERR4835443	ERP124962
ERS5313002	ERX4705248	ERR4835441	ERP124962
ERS5313001	ERX4705236	ERR4835429	ERP124962
ERS5313000	ERX4705209	ERR4835402	ERP124962
ERS5312999	ERX4703480	ERR4833673	ERP124962
ERS5312998	ERX4703467	ERR4833660	ERP124962
ERS5312997	ERX4703465	ERR4833658	ERP124962
ERS5312996	ERX4703463	ERR4833656	ERP124962
ERS5312995	ERX4703462	ERR4833655	ERP124962
ERS5312994	ERX4703452	ERR4833645	ERP124962
ERS5312993	ERX4703451	ERR4833644	ERP124962
ERS5312992	ERX4703447	ERR4833640	ERP124962
ERS5312991	ERX4703396	ERR4833589	ERP124962
ERS5312990	ERX4703394	ERR4833587	ERP124962
ERS5312989	ERX4703376	ERR4833531	ERP124962
ERS5312988	ERX4703372	ERR4833527	ERP124962
ERS5312987	ERX4703369	ERR4833509	ERP124962
ERS5312986	ERX4703366	ERR4833494	ERP124962
ERS5312985	ERX4703364	ERR4833486	ERP124962
ERS5312984	ERX4703348	ERR4833469	ERP124962
ERS5312983	ERX4703314	ERR4833354	ERP124962
ERS5312982	ERX4703310	ERR4833350	ERP124962
ERS5312981	ERX4703295	ERR4833335	ERP124962
ERS5312980	ERX4703294	ERR4833334	ERP124962
ERS5312979	ERX4703235	ERR4833275	ERP124962
ERS5312978	ERX4703212	ERR4833252	ERP124962
ERS5312977	ERX4703209	ERR4833249	ERP124962
ERS5312976	ERX4703180	ERR4833220	ERP124962
ERS5312975	ERX4703176	ERR4833216	ERP124962
ERS5312974	ERX4703163	ERR4833203	ERP124962
ERS5312973	ERX4702927	ERR4832967	ERP124962
ERS5312972	ERX4702922	ERR4832962	ERP124962
ERS5312971	ERX4702912	ERR4832952	ERP124962
ERS5312970	ERX4702909	ERR4832949	ERP124962
ERS5312969	ERX4702631	ERR4832671	ERP124962
ERS5312968	ERX4702623	ERR4832663	ERP124962
ERS5312967	ERX4702617	ERR4832657	ERP124962
ERS5312966	ERX4702615	ERR4832655	ERP124962
ERS5312965	ERX4702583	ERR4832623	ERP124962
ERS5312964	ERX4702481	ERR4832521	ERP124962
ERS5312963	ERX4702440	ERR4832480	ERP124962
ERS5312962	ERX4702203	ERR4832243	ERP124962
ERS5313020	ERX4702197	ERR4832237	ERP124962
ERS5313019	ERX4702195	ERR4832235	ERP124962
ERS5313018	ERX4702194	ERR4832234	ERP124962
ERS5313017	ERX4702192	ERR4832232	ERP124962
ERS5313016	ERX4702190	ERR4832230	ERP124962
ERS5313015	ERX4702140	ERR4832180	ERP124962
ERS5313014	ERX4702139	ERR4832179	ERP124962
ERS5313013	ERX4702137	ERR4832177	ERP124962
ERS5313012	ERX4702136	ERR4832176	ERP124962
ERS5313011	ERX4702126	ERR4832142	ERP124962
ERS5312961	ERX4702119	ERR4832135	ERP124962

## Sheet: Sheet2
SeqID	SeqMethod	Libtype	EXT_ID	LIB_ID	Classification	Samplename	Body_weight	Foot_pad_lesion_score_left	Foot_pad_lesion_score_right	ConcExt	ConcLib	Reads	Data	Trimmed
NPBC01	ONT	LSK109	EXT-CP561-01-A		Big	S01	2801	4	4	531.977		2074786	7976049231	7.81291e+09
NPBC02	ONT	LSK109	EXT-CP561-03-A		Small	S03	1514	3	3	812.507		3858203	15588467902	1.53335e+10
NPBC03	ONT	LSK109	EXT-CP561-10-A		Big	S10	2908	3	3	774.846		2897193	10443244911	1.03282e+10
NPBC04	ONT	LSK109	EXT-CP561-14-A		Small	S15	1908	3	4	617.833		4099824	13381035215	1.30525e+10
NPBC05	ONT	LSK109	EXT-CP561-17-A		Big	S18	2883	3	4	593.972		2834359	7646216048	7.44159e+09
NPBC06	ONT	LSK109	EXT-CP561-22-A		Big	S24	2763	4	4	774.464		2744127	10422609294	9.96691e+09
NPBC07	ONT	LSK109	EXT-CP561-28-A		Small	S30	1772	4	4	604.552		4411256	10717474123	1.02411e+10
NPBC08	ONT	LSK109	EXT-CP561-33-A		Small	S36	1648	3	4	605.25		3463804	9515322976	9.04537e+09
NPBC09	ONT	LSK109	EXT-CP561-40-A		Big	S43	2745	4	4	793.215		4100287	7714214430	6.76693e+09
NPBC10	ONT	LSK109	EXT-CP561-50-A		Small	S63	2082	4	4	636.427		1768810	4566680794	4.09271e+09
ILMBC01	ILM	NEBNEXT	EXT-CP561-01-A	LIB-CP561-01-A-1	Big	S01	2801	4	4	531.977	24.8895	99598848	15039426048	1.37592e+10
ILMBC02	ILM	NEBNEXT	EXT-CP561-03-A	LIB-CP561-03-A-1	Small	S03	1514	3	3	812.507	17.768	203597760	30743261760	29397700000
ILMBC03	ILM	NEBNEXT	EXT-CP561-10-A	LIB-CP561-10-A-1	Big	S10	2908	3	3	774.846	29.7612	110008022	16611211322	15332100000
ILMBC04	ILM	NEBNEXT	EXT-CP561-14-A	LIB-CP561-14-A-1	Small	S15	1908	3	4	617.833	35.2786	95530882	14425163182	1.3542e+10
ILMBC05	ILM	NEBNEXT	EXT-CP561-17-A	LIB-CP561-17-A-1	Big	S18	2883	3	4	593.972	18.2056	243376282	36749818582	3.49703e+10
ILMBC06	ILM	NEBNEXT	EXT-CP561-22-A	LIB-CP561-22-A-1	Big	S24	2763	4	4	774.464	25.7562	191749254	28954137354	2.66511e+10
ILMBC07	ILM	NEBNEXT	EXT-CP561-28-A	LIB-CP561-28-A-1	Small	S30	1772	4	4	604.552	33.3354	88663342	13388164642	10773500000
ILMBC08	ILM	NEBNEXT	EXT-CP561-33-A	LIB-CP561-33-A-1	Small	S36	1648	3	4	605.25	22.1408	163742850	24725170350	2.2046e+10
ILMBC09	ILM	NEBNEXT	EXT-CP561-40-A	LIB-CP561-40-A-1	Big	S43	2745	4	4	793.215	6.41407	93880256	14175918656	12264000000
ILMBC10	ILM	NEBNEXT	EXT-CP561-50-A	LIB-CP561-50-A-1	Small	S63	2082	4	4	636.427	13.3039	191326510	28890303010	26551200000
ILMBC11	ILM	NEBNEXT	EXT-CP561-02-A	LIB-CP561-02-A-1	Big	S02	3085	4	4	675.664	33.7063	45634790	6890853290	6571200000
ILMBC12	ILM	NEBNEXT	EXT-CP561-04-A	LIB-CP561-04-A-1	Small	S04	1850	3	4	536.659	30.1896	40850996	6168500396	5801600000
ILMBC13	ILM	NEBNEXT	EXT-CP561-05-A	LIB-CP561-05-A-1	Small	S05	1775	3	3	501.61	32.2477	46145552	6967978352	6061000000
ILMBC14	ILM	NEBNEXT	EXT-CP561-06-A	LIB-CP561-06-A-1	Small	S06	1907	3	4	781.712	16.9331	38908008	5875109208	4832600000
ILMBC15	ILM	NEBNEXT	EXT-CP561-07-A	LIB-CP561-07-A-1	Big	S07	3083	4	4	649.123	11.2496	58313006	8805263906	6.3591e+09
ILMBC16	ILM	NEBNEXT	EXT-CP561-08-A	LIB-CP561-08-A-1	Big	S08	2843	4	4	654.661	10.2505	50579340	7637480340	6206000000
ILMBC17	ILM	NEBNEXT	EXT-CP561-09-A	LIB-CP561-09-A-1	Big	S09	2814	3	4	630.259	29.8849	51616312	7794063112	7320600000
ILMBC18	ILM	NEBNEXT	EXT-CP561-11-A	LIB-CP561-11-A-1	Big	S11	3016	3	2	252.032	12.0226	62636706	9458142606	5.8636e+09
ILMBC19	ILM	NEBNEXT	EXT-CP561-12-A	LIB-CP561-12-A-1	Small	S12	1751	4	4	725.232	36.7042	37672670	5688573170	5387200000
ILMBC20	ILM	NEBNEXT	EXT-CP561-13-A	LIB-CP561-13-A-1	Big	S13	2932	4	4	704.387	34.4456	41581266	6278771166	5934800000
ILMBC21	ILM	NEBNEXT	EXT-CP561-15-A	LIB-CP561-15-A-1	Small	S16	1705	3	3	687.977	35.2586	41095374	6205401474	5408500000
ILMBC22	ILM	NEBNEXT	EXT-CP561-16-A	LIB-CP561-16-A-1	Small	S17	1799	3	3	346.982	26.5089	53638880	8099470880	5.9214e+09
ILMBC23	ILM	NEBNEXT	EXT-CP561-18-A	LIB-CP561-18-A-1	Small	S19	1918	4	4	483.173	21.7786	52978268	7999718468	7569200000
ILMBC24	ILM	NEBNEXT	EXT-CP561-19-A	LIB-CP561-19-A-1	Big	S20	2891	3	3	574.927	38.4478	43778822	6610602122	6.2604e+09
ILMBC25	ILM	NEBNEXT	EXT-CP561-20-A	LIB-CP561-20-A-1	Small	S21	1957	4	4	380.884	27.0643	44581508	6731807708	6.4517e+09
ILMBC26	ILM	NEBNEXT	EXT-CP561-21-A	LIB-CP561-21-A-1	Small	S22	1898	3	4	489.386	28.9969	37527216	5666609616	5387200000
ILMBC28	ILM	NEBNEXT	EXT-CP561-23-A	LIB-CP561-23-A-1	Small	S25	1760	3	3	328.569	32.0399	49974252	7546112052	5628000000
ILMBC29	ILM	NEBNEXT	EXT-CP561-24-A	LIB-CP561-24-A-1	Big	S26	2993	2	2	617.135	16.1293	57539070	8688399570	6.5637e+09
ILMBC30	ILM	NEBNEXT	EXT-CP561-25-A	LIB-CP561-25-A-1	Big	S27	2911	4	4	622.425	30.3007	52527026	7931580926	6.3655e+09
ILMBC31	ILM	NEBNEXT	EXT-CP561-26-A	LIB-CP561-26-A-1	Small	S28	1739	3	4	428.854	18.6877	59183494	8936707594	6763900000
ILMBC32	ILM	NEBNEXT	EXT-CP561-27-A	LIB-CP561-27-A-1	Big	S29	3134	4	4	533.35	24.8295	52890706	7986496606	6.989e+09
ILMBC33	ILM	NEBNEXT	EXT-CP561-29-A	LIB-CP561-29-A-1	Small	S31	1936	4	3	730.41	36.1603	39884614	6022576714	5037000000
ILMBC34	ILM	NEBNEXT	EXT-CP561-30-A	LIB-CP561-30-A-1	Small	S32	1676	2	2	492.515	33.9311	37667730	5687827230	5.2479e+09
ILMBC35	ILM	NEBNEXT	EXT-CP561-31-A	LIB-CP561-31-A-1	Big	S34	2881	3	3	704.973	13.2353	46929556	7086362956	6.1335e+09
ILMBC36	ILM	NEBNEXT	EXT-CP561-32-A	LIB-CP561-32-A-1	Big	S35	2886	4	4	776.917	15.5881	51314040	7748420040	7296400000
ILMBC37	ILM	NEBNEXT	EXT-CP561-34-A	LIB-CP561-34-A-1	Big	S37	2911	4	4	658.533	23.1611	55998976	8455845376	5810000000
ILMBC38	ILM	NEBNEXT	EXT-CP561-35-A	LIB-CP561-35-A-1	Small	S38	1721	4	4	558.99	35.5941	50150778	7572767478	6686800000
ILMBC39	ILM	NEBNEXT	EXT-CP561-36-A	LIB-CP561-36-A-1	Big	S39	2806	4	4	789.456	29.0369	38439706	5804395606	5.6024e+09
ILMBC40	ILM	NEBNEXT	EXT-CP561-37-A	LIB-CP561-37-A-1	Small	S40	1827	3	4	787.88	31.2361	48854436	7377019836	7.0328e+09
ILMBC41	ILM	NEBNEXT	EXT-CP561-38-A	LIB-CP561-38-A-1	Small	S41	1873	4	4	652.072	32.9807	35387416	5343499816	4.7628e+09
ILMBC42	ILM	NEBNEXT	EXT-CP561-39-A	LIB-CP561-39-A-1	Big	S42	3027	4	4	587.016	28.1078	42827646	6466974546	5365000000
ILMBC43	ILM	NEBNEXT	EXT-CP561-41-A	LIB-CP561-41-A-1	Big	S47	2802	4	4	757.265	23.9941	66517156	10044090556	9.6701e+09
ILMBC44	ILM	NEBNEXT	EXT-CP561-42-A	LIB-CP561-42-A-1	Big	S48	2751	4	4	812.575	33.7763	52255574	7890591674	7548000000
ILMBC45	ILM	NEBNEXT	EXT-CP561-43-A	LIB-CP561-43-A-1	Big	S50	2779	4	4	886.455	28.7674	45725436	6904540836	6.321e+09
ILMBC46	ILM	NEBNEXT	EXT-CP561-44-A	LIB-CP561-44-A-1	Big	S52	2775	4	4	699.57	29.9411	44895202	6779175502	6.3492e+09
ILMBC47	ILM	NEBNEXT	EXT-CP561-45-A	LIB-CP561-45-A-1	Small	S53	2040	3	4	658.24	30.2158	44518836	6722344236	6334400000
ILMBC48	ILM	NEBNEXT	EXT-CP561-46-A	LIB-CP561-46-A-1	Small	S54	1953	4	4	740.742	32.6612	36334726	5486543626	5056800000
ILMBC49	ILM	NEBNEXT	EXT-CP561-47-A	LIB-CP561-47-A-1	Big	S55	2747	4	3	669.518	39.0773	40661342	6139862642	5489600000
ILMBC50	ILM	NEBNEXT	EXT-CP561-48-A	LIB-CP561-48-A-1	Small	S56	1970	4	4	787.092	20.2413	45891286	6929584186	5694000000
ILMBC51	ILM	NEBNEXT	EXT-CP561-49-A	LIB-CP561-49-A-1	Small	S59	1924	4	4	715.845	8.48465	46837978	7072534678	6705000000

## Sheet: Sheet3
Unique Name	Accession
ILMBC01	ERS5312961
ILMBC02	ERS5312962
ILMBC03	ERS5312963
ILMBC04	ERS5312964
ILMBC05	ERS5312965
ILMBC06	ERS5312966
ILMBC07	ERS5312967
ILMBC08	ERS5312968
ILMBC09	ERS5312969
ILMBC10	ERS5312970
ILMBC11	ERS5312971
ILMBC12	ERS5312972
ILMBC13	ERS5312973
ILMBC14	ERS5312974
ILMBC15	ERS5312975
ILMBC16	ERS5312976
ILMBC17	ERS5312977
ILMBC18	ERS5312978
ILMBC19	ERS5312979
ILMBC20	ERS5312980
ILMBC21	ERS5312981
ILMBC22	ERS5312982
ILMBC23	ERS5312983
ILMBC24	ERS5312984
ILMBC25	ERS5312985
ILMBC26	ERS5312986
ILMBC28	ERS5312987
ILMBC29	ERS5312988
ILMBC30	ERS5312989
ILMBC31	ERS5312990
ILMBC32	ERS5312991
ILMBC33	ERS5312992
ILMBC34	ERS5312993
ILMBC35	ERS5312994
ILMBC36	ERS5312995
ILMBC37	ERS5312996
ILMBC38	ERS5312997
ILMBC39	ERS5312998
ILMBC40	ERS5312999
ILMBC41	ERS5313000
ILMBC42	ERS5313001
ILMBC43	ERS5313002
ILMBC44	ERS5313003
ILMBC45	ERS5313004
ILMBC46	ERS5313005
ILMBC47	ERS5313006
ILMBC48	ERS5313007
ILMBC49	ERS5313008
ILMBC50	ERS5313009
ILMBC51	ERS5313010
NPBC01	ERS5313011
NPBC02	ERS5313012
NPBC03	ERS5313013
NPBC04	ERS5313014
NPBC05	ERS5313015
NPBC06	ERS5313016
NPBC07	ERS5313017
NPBC08	ERS5313018
NPBC09	ERS5313019
NPBC10	ERS5313020
